# Supplementary material for: UGT8 mediated sulfatide synthesis modulates BAX localization and dictates apoptosis sensitivity of colorectal cancer
Source: Cell Death Differ. 2024 Nov 23;32(4):657–71. doi: 10.1038/s41418-024-01418-y (PMC11982410; doi:10.1038/s41418-024-01418-y)
Supplement: Supplementary file 3 — Supplementary Table 1 [file 41418_2024_1418_MOESM3_ESM.xlsx]

## Sheet: Inhibition (%)
		CMS1								CMS2								CMS3								CMS4
SW48								HT55								LS-180								HUTU-80
10	43.8519	99.5017	99.5136	99.6015				10	18.3626	47.2639	54.237	65.0375				10	34.2703	60.1698	65.8792	77.9178				10	63.4044	76.2708	79.9403	91.579
5	9.13601	81.9371	89.8146	98.3504				5	0.269604	3.49751	12.8655	50.9561				5	0.158687	4.99119	10.313	29.2869				5	14.6935	22.8348	29.0591	58.1615
2.5	5.4351	68.7816	76.5837	89.8878				2.5	-1.23645	-1.99702	-1.5146	27.7823				2.5	-1.66659	-3.1203	-0.253607	7.80884				2.5	-0.270668	3.65058	8.56607	33.7054
0	0	57.0784	66.3081	78.1741				0	0	-4.99323	-0.928909	4.51189				0	0	-3.65012	-2.05292	2.04617				0	0	2.10533	3.95656	18.4691
Manidipine(μM)	0	2.5	5	10	A-1155463(μM)			Manidipine(μM)	0	2.5	5	10	A-1155463(μM)			Manidipine(μM)	0	2.5	5	10	A-1155463(μM)			Manidipine(μM)	0	2.5	5	10	A-1155463(μM)
HCT-116								RCM-1																NCI-H716
10	63.0697	96.663	97.8227	98.7094				10	7.73853	55.1778	53.6425	45.6403												10	12.7627	83.2915	91.2185	93.1037
5	5.48968	75.0947	83.4274	94.4471				5	-3.34975	19.8969	19.3386	21.184												5	-3.67812	34.4696	51.515	83.3792
2.5	-3.85809	48.9016	67.4305	89.9384				2.5	-0.449734	13.1819	18.4081	14.8567												2.5	-12.0775	23.1906	34.3131	68.7103
0	9.39642e-17	40.5763	52.8806	84.0056				0	0	15.384	19.3308	16.9426												0	0	18.4891	23.9842	53.6742
Manidipine(μM)	0	2.5	5	10	A-1155463(μM)			Manidipine(μM)	0	2.5	5	10	A-1155463(μM)											Manidipine(μM)	0	2.5	5	10	A-1155463(μM)
RKO								SNU-C1																OUMS-23
10	31.5986	43.5873	50.7492	61.2549				10	23.5778	54.3889	55.7975	57.5222												10	20.7659	44.7683	62.2067	67.1074
5	0.906857	3.07499	5.53309	25.6572				5	-1.75088	7.01223	4.61064	7.78569												5	15.3223	20.9214	27.6115	58.7431
2.5	-2.63885	-1.39156	-1.27243	8.91569				2.5	-8.82944	-5.45176	-8.52749	-8.15955												2.5	2.97179	9.60001	14.3637	51.2843
0	2.89121e-17	-1.92351	-1.08908	3.52733				0	0	-3.15279	-3.98878	-5.38696												0	0	9.25914	11.4905	38.4275
Manidipine(μM)	0	2.5	5	10	A-1155463(μM)			Manidipine(μM)	0	2.5	5	10	A-1155463(μM)											Manidipine(μM)	0	2.5	5	10	A-1155463(μM)
								LS-1034
								10	3.04929	92.3196	92.5844	92.1033
								5	-12.5372	64.4839	67.7749	68.4923
								2.5	-10.0726	52.8748	53.651	55.8481
								0	4.06576e-17	51.1075	50.9424	55.8522
								Manidipine(μM)	0	2.5	5	10	A-1155463(μM)

## Sheet: Bliss scores
	CMS1							CMS2							CMS3							CMS4
SW48							HT55							LS-180							HUTU-80
10	23.6013	18.4309	11.8563				10	32.9777	36.6327	42.9915				10	28.2988	32.9583	42.3026				10	12.0959	15.088	21.4157
5	20.9374	20.4284	18.1823				5	8.20767	13.5223	46.1868				5	8.47683	12.204	27.0853				5	6.3453	10.9904	27.7126
2.5	9.37041	8.44439	10.5274				2.5	4.29439	0.662244	24.4511				2.5	2.25725	3.50012	7.39516				2.5	1.81021	4.86947	15.457
Manidipine(μM)	2.5	5	10	A-1155463(μM)			Manidipine(μM)	2.5	5	10	A-1155463(μM)			Manidipine(μM)	2.5	5	10	A-1155463(μM)			Manidipine(μM)	2.5	5	10	A-1155463(μM)
HCT-116							RCM-1														NCI-H716
10	18.6084	15.224	4.61617				10	33.2457	28.069	22.2703											10	54.3995	57.5326	33.5171
5	31.2563	27.9601	9.56339				5	7.34727	2.70997	7.02367											5	18.9786	30.3268	31.409
2.5	10.6179	16.3678	6.54984				2.5	-1.8216	-0.559934	-1.7123											2.5	14.546	19.5097	20.6312
Manidipine(μM)	2.5	5	10	A-1155463(μM)			Manidipine(μM)	2.5	5	10	A-1155463(μM)										Manidipine(μM)	2.5	5	10	A-1155463(μM)
RKO							SNU-C1														OUMS-23
10	13.3044	19.8955	27.2435				10	33.2205	35.268	38.0612											10	16.6659	32.3364	15.8938
5	4.0742	5.70543	21.255				5	11.9711	10.4201	15.0178											5	-2.24126	2.5593	10.8813
2.5	3.22156	2.48424	7.93413				2.5	6.80885	4.64292	6.53249											2.5	-2.35576	0.242907	11.027
Manidipine(μM)	2.5	5	10	A-1155463(μM)			Manidipine(μM)	2.5	5	10	A-1155463(μM)										Manidipine(μM)	2.5	5	10	A-1155463(μM)
							LS-1034
							10	39.7212	40.1461	34.905
							5	19.5061	22.9829	18.175
							2.5	6.692	7.64996	4.44275
							Manidipine(μM)	2.5	5	10	A-1155463(μM)

## Sheet: HCT-116 Serum complete vs free
		Serum(+)						Serum(-)
HCT-116						HCT-116
10	63.0697	96.663	97.8227	98.7094		10	77.3959	87.3639	91.9317	94.6852
5	5.48968	75.0947	83.4274	94.4471		5	73.7247	83.8634	88.8367	92.4226
2.5	-3.85809	48.9016	67.4305	89.9384		2.5	44.0128	58.7834	65.4429	78.0363
0	9.39642e-17	40.5763	52.8806	84.0056		0	0	1.47279	5.03735	22.4546
Manidipine(μM)	0	2.5	5	10	A-1155463(μM)	Manidipine(μM)	0	2.5	5	10	A-1155463(nM)
