# Supplementary material for: UGT8 mediated sulfatide synthesis modulates BAX localization and dictates apoptosis sensitivity of colorectal cancer
Source: Cell Death Differ. 2024 Nov 23;32(4):657–71. doi: 10.1038/s41418-024-01418-y (PMC11982410; doi:10.1038/s41418-024-01418-y)
Supplement: Supplementary file 4 — Supplementary Table 2 [file 41418_2024_1418_MOESM4_ESM.xlsx]

## Sheet: Results
Protein_ID	norm_rel_fc_126_DMSO_1	norm_rel_fc_127L_DMSO_1	norm_rel_fc_127H_DMSO_1	norm_rel_fc_128L_DMSO_1	norm_rel_fc_128H_DMSO_1	norm_rel_fc_129L_DMSO_1	norm_rel_fc_129H_DMSO_1	norm_rel_fc_130L_DMSO_1	norm_rel_fc_130H_DMSO_1	norm_rel_fc_131L_DMSO_1	norm_rel_fc_126_DMSO_2	norm_rel_fc_127L_DMSO_2	norm_rel_fc_127H_DMSO_2	norm_rel_fc_128L_DMSO_2	norm_rel_fc_128H_DMSO_2	norm_rel_fc_129L_DMSO_2	norm_rel_fc_129H_DMSO_2	norm_rel_fc_130L_DMSO_2	norm_rel_fc_130H_DMSO_2	norm_rel_fc_131L_DMSO_2	norm_rel_fc_126_DMSO_3	norm_rel_fc_127L_DMSO_3	norm_rel_fc_127H_DMSO_3	norm_rel_fc_128L_DMSO_3	norm_rel_fc_128H_DMSO_3	norm_rel_fc_129L_DMSO_3	norm_rel_fc_129H_DMSO_3	norm_rel_fc_130L_DMSO_3	norm_rel_fc_130H_DMSO_3	norm_rel_fc_131L_DMSO_3	norm_rel_fc_126_Mani_1	norm_rel_fc_127L_Mani_1	norm_rel_fc_127H_Mani_1	norm_rel_fc_128L_Mani_1	norm_rel_fc_128H_Mani_1	norm_rel_fc_129L_Mani_1	norm_rel_fc_129H_Mani_1	norm_rel_fc_130L_Mani_1	norm_rel_fc_130H_Mani_1	norm_rel_fc_131L_Mani_1	norm_rel_fc_126_Mani_2	norm_rel_fc_127L_Mani_2	norm_rel_fc_127H_Mani_2	norm_rel_fc_128L_Mani_2	norm_rel_fc_128H_Mani_2	norm_rel_fc_129L_Mani_2	norm_rel_fc_129H_Mani_2	norm_rel_fc_130L_Mani_2	norm_rel_fc_130H_Mani_2
A2A3N6																					0.999992	1.07163	0.984657	1.03606	0.939794	0.476159	0.277071	0.150595	0.11227	0.104246
A6NKF1											0.999992	0.946773	0.93982	0.789023	0.692666	0.451409	0.308446	0.168828	0.161214	0.175451											0.999992	0.903418	0.965654	0.813231	0.722401	0.462927	0.333728	0.180945	0.158255	0.171728
A8MWD9																															0.999992	1.01558	1.03091	1.02618	1.00952	0.90425	0.608215	0.373199	0.317487	0.19583	0.999992	0.977639	0.972956	0.899969	0.965537	1.03221	0.722575	0.36225	0.339174
AAAS-1	0.999992	1.02401	1.01139	0.978019	0.95362	0.676526	0.398317	0.195159	0.152839	0.117416	0.999992	0.984157	0.967782	0.91939	0.851751	0.640197	0.36063	0.160725	0.102429	0.0829188	0.999992	1.05857	0.98782	0.964153	0.869537	0.715207	0.416028	0.212724	0.183177	0.123199	0.999992	1.00243	0.978001	0.91695	0.841949	0.652212	0.37816	0.189023	0.135787	0.112979	0.999992	0.993691	0.982078	0.951875	0.905537	0.704102	0.406724	0.210703	0.152931
AACS-1	0.999992	1.01399	0.86927	0.609843	0.458353	0.285986	0.174593	0.101452	0.0756068	0.0662645	0.999992	1.01546	0.890887	0.604122	0.442674	0.285051	0.189167	0.106699	0.0855059	0.0853223	0.999992	1.00715	0.876305	0.580943	0.419714	0.262275	0.165064	0.0985957	0.0723846	0.0703996	0.999992	1.05589	0.806917	0.577339	0.397474	0.238664	0.14613	0.0791635	0.0595898	0.058749	0.999992	1.04108	0.80725	0.567156	0.400615	0.254505	0.15969	0.10236	0.0802509
AADAT-2											0.999992	1.0398	1.02992	1.05231	1.07309	0.861696	0.569366	0.360617	0.260971	0.191074	0.999992	1.02021	1.05821	0.987032	0.886873	0.629072	0.437082	0.225555	0.155848	0.123199
AAGAB	0.999992	0.968927	0.985778	0.871783	0.704448	0.52892	0.385157	0.22846	0.130076	0.0778899	0.999992	0.975463	0.978656	0.860597	0.743059	0.510288	0.301923	0.192464	0.139838	0.0997429	0.999992	1.05286	1.04476	0.988666	0.878662	0.594231	0.320864	0.173555	0.126304	0.124553	0.999992	1.01908	1.06972	0.907771	0.685617	0.464984	0.289297	0.156711	0.100619	0.0888767	0.999992	1.05178	1.01704	0.838902	0.594461	0.380428	0.243505	0.142241	0.104478
AAMDC-1	0.999992	0.977273	0.977515	0.913953	0.825445	0.609898	0.379892	0.22149	0.152026	0.126716	0.999992	0.963291	1.00118	0.975627	1.01775	0.848612	0.560048	0.316047	0.209311	0.135795											0.999992	0.979652	0.931261	0.98579	0.83071	0.674844	0.463073	0.27061	0.189515	0.114485	0.999992	0.960058	0.955473	0.970959	0.974768	0.789232	0.548769	0.36092	0.206684
AAMP	0.999992	0.988957	0.945289	0.853131	0.780328	0.617073	0.464118	0.275701	0.220316	0.140667	0.999992	0.958075	0.93982	0.839295	0.741083	0.523373	0.353175	0.210022	0.146073	0.0925326	0.999992	0.929615	0.879468	0.790933	0.695265	0.520678	0.367183	0.199217	0.15511	0.0974764	0.999992	0.940221	0.926852	0.770091	0.673355	0.461898	0.315956	0.183369	0.139694	0.0873703	0.999992	1.0472	1.00716	0.926685	0.736615	0.557783	0.361729	0.202062	0.171858
AAR2	0.999992	1.05405	1.00974	0.935849	0.857233	0.584272	0.39393	0.220716	0.163408	0.142992	0.999992	0.95025	0.975549	0.918538	0.850763	0.615898	0.437042	0.264723	0.192388	0.159829	0.999992	1.06592	1.04556	0.955165	0.845815	0.563261	0.369709	0.191789	0.12852	0.117784	0.999992	1.05238	1.01857	0.918785	0.74488	0.449553	0.275474	0.151057	0.110388	0.0918894	0.999992	1.01051	1.01552	0.893862	0.766153	0.500143	0.307028	0.172816	0.12719
AARS1	0.999992	0.994799	1.01553	1.05506	0.999763	0.593498	0.243903	0.11849	0.0853625	0.0685896	0.999992	0.991112	1.01594	1.03442	0.995028	0.589729	0.26558	0.14114	0.0944128	0.0829188	0.999992	1.00634	1.02736	1.06874	1.00366	0.596167	0.256859	0.12831	0.0893728	0.0798765	0.999992	1.01295	1.01151	1.06473	1.01259	0.618264	0.268563	0.145402	0.099642	0.103941	0.999992	0.985283	0.99424	1.03737	0.95446	0.61099	0.25321	0.130277	0.0863075
AARS2	0.999992	1.02985	0.991562	0.851509	0.701372	0.479718	0.325497	0.189738	0.139019	0.127879	0.999992	0.962422	0.974772	0.904053	0.721321	0.478512	0.261853	0.157348	0.114899	0.117769	0.999992	0.946755	0.975957	0.879994	0.739061	0.55068	0.341918	0.203945	0.148462	0.117784	0.999992	0.987538	0.990347	0.837095	0.635549	0.402232	0.248815	0.144595	0.109411	0.0994214	0.999992	0.868333	0.914427	0.839666	0.779076	0.515218	0.316733	0.188104	0.137789
AARSD1-1	0.999992	1.0215	1.01139	0.992616	0.772125	0.437692	0.269346	0.130106	0.0837365	0.0604518	0.999992	0.996328	0.967782	0.958586	0.708475	0.435521	0.242283	0.139115	0.0953035	0.0805154	0.999992	1.00307	0.98782	0.962519	0.759135	0.455835	0.286335	0.165452	0.118918	0.11643	0.999992	0.990167	0.955954	0.936225	0.691747	0.395031	0.239929	0.141363	0.113318	0.102434
AASDHPPT	0.999992	1.03235	1.08411	1.07209	1.01002	0.6632	0.293035	0.154114	0.12032	0.0941654	0.999992	1.05197	1.0571	1.1094	1.04641	0.731787	0.377403	0.211373	0.165668	0.1394	0.999992	1.04878	1.07403	1.10796	1.0575	0.733595	0.334338	0.168828	0.120395	0.0852918	0.999992	1.00156	1.03356	1.0225	1.032	0.700562	0.342615	0.183369	0.135787	0.0964086	0.999992	1.06936	1.08773	1.13126	1.16584	0.74312	0.367904	0.182122	0.12189
ABCB1	0.999992	0.952236	0.971731	0.9618	0.950544	0.66935	0.36761	0.192062	0.143084	0.125554											0.999992	0.853712	0.875514	0.830969	0.822092	0.616491	0.347813	0.176257	0.125565	0.100184	0.999992	0.942849	1.02033	0.94265	0.940041	0.638839	0.386059	0.252839	0.21003	0.176247	0.999992	1.03726	1.07253	1.07783	1.03938	0.802534	0.474658	0.281159	0.171101
ABCB10	0.999992	1.0382	1.05932	1.04938	0.994636	0.737003	0.412354	0.203678	0.152026	0.153455											0.999992	1.04551	1.09301	1.05975	1.06571	0.860377	0.531404	0.291735	0.257039	0.196307	0.999992	0.859605	0.892459	0.954582	1.03302	0.86413	0.547986	0.323116	0.250082	0.149132	0.999992	0.830878	0.907586	0.836612	0.763384	0.726271	0.536417	0.319046	0.207441
ABCB6																					0.999992	0.924718	0.924549	0.833421	0.655118	0.468417	0.341076	0.203269	0.12852	0.108307	0.999992	0.924448	1.0265	0.966515	0.965585	0.672787	0.39297	0.2488	0.179746	0.173234	0.999992	0.781194	0.891623	0.751882	0.874153	0.532953	0.365258	0.223997	0.14536
ABCB7-2	0.999992	0.963085	0.973384	1.00802	1.0377	0.757504	0.382524	0.20755	0.150401	0.124391	0.999992	1.04588	1.03303	1.00801	0.931788	0.608421	0.298195	0.155997	0.102429	0.0937343	0.999992	1.06183	1.05109	1.0524	1.01644	0.664881	0.327601	0.176257	0.127042	0.104246	0.999992	0.999806	0.994756	0.9041	0.902235	0.595632	0.316943	0.181753	0.132856	0.0994214	0.999992	1.13739	0.917467	1.20988	1.03569	0.776817	0.39349	0.189433	0.124919
ABCB8-1	0.999992	0.825382	0.844481	0.763925	0.845953	0.715477	0.533429	0.40271	0.377221	0.352248	0.999992	0.943295	0.977879	0.954325	0.951551	0.64487	0.374608	0.2161	0.167449	0.145408	0.999992	0.967975	1.00917	0.933921	0.95348	0.627136	0.352866	0.216776	0.1817	0.159753	0.999992	0.967384	1.00622	0.936225	0.953324	0.647069	0.344589	0.209218	0.159232	0.150638	0.999992	0.943242	0.987399	0.878595	0.858461	0.626952	0.380256	0.235961	0.196085
ABCC1	0.999992	0.968927	0.988257	0.996671	0.956696	0.739053	0.414986	0.196708	0.140645	0.111603	0.999992	1.00589	1.02837	1.04465	1.0721	0.853285	0.50134	0.250541	0.187044	0.158627
ABCC1-9																					0.999992	1.01368	1.04239	1.07936	1.14235	0.917477	0.544037	0.262022	0.20312	0.136738	0.999992	1.00769	1.01328	1.02985	0.976825	0.772573	0.466035	0.244761	0.188538	0.149132	0.999992	1.00974	1.00716	1.05264	1.03477	0.834458	0.49848	0.250584	0.171101
ABCC3-4	0.999992	1.04237	1.04692	1.0802	1.08795	0.857958	0.522023	0.303581	0.231698	0.186006	0.999992	1.02589	1.01361	1.01567	0.996016	0.708422	0.37088	0.220152	0.178137	0.152619	0.999992	1.00715	1.02341	1.03606	1.0648	0.807148	0.45982	0.276878	0.217154	0.170584	0.999992	1.03223	1.07589	1.05096	1.07389	0.7592	0.407781	0.236683	0.175839	0.129549	0.999992	1.09688	1.06113	1.10989	1.21108	0.761742	0.391726	0.220673	0.174129
ABCD3	0.999992	0.950567	0.965121	0.969099	0.956696	0.722652	0.443939	0.211423	0.185358	0.146479	0.999992	1.08327	1.03536	1.02249	1.17388	0.816835	0.45102	0.212724	0.15587	0.129786	0.999992	0.979402	0.979911	0.995202	0.970816	0.719078	0.371393	0.159374	0.110054	0.0988302	0.999992	1.01908	1.0706	1.01057	1.08207	0.846642	0.477883	0.214065	0.162162	0.117498	0.999992	1.10605	1.06949	1.05035	1.10584	0.772383	0.455249	0.21735	0.156716
ABCD4											0.999992	1.07979	1.17206	1.15882	1.1719	0.932725	0.776239	0.558484	0.485424	0.353306	0.999992	1.10019	1.04714	1.06139	1.01096	0.877798	0.51035	0.286333	0.226017	0.203076	0.999992	1.03748	1.08735	1.08767	1.10148	0.948485	0.640798	0.446708	0.3634	0.301277	0.999992	1.0342	1.05125	1.06256	1.05138	0.952399	0.612292	0.40213	0.340688
ABCE1	0.999992	1.01733	1.04197	1.05344	1.1669	1.08859	0.9335	0.682283	0.599163	0.246458	0.999992	1.02415	1.04468	1.04805	1.1551	1.08226	0.951429	0.696923	0.63595	0.211503	0.999992	1.03164	1.04239	1.06547	1.18524	1.14007	0.962591	0.692871	0.601974	0.200368	0.999992	1.00506	1.02209	1.03719	1.11681	1.04519	0.87579	0.636539	0.543147	0.201855	0.999992	0.989869	1.0254	1.02974	1.07261	1.01713	0.84521	0.603528	0.554942
ABCF1-1	0.999992	0.999806	1.0304	1.06804	1.0418	0.700102	0.30795	0.166505	0.117069	0.103466	0.999992	0.998937	1.04002	1.11622	1.04937	0.706553	0.286081	0.144517	0.0890687	0.0745068	0.999992	1.0145	1.06375	1.07446	1.08122	0.682301	0.26107	0.137089	0.0974976	0.0907072	0.999992	0.996301	1.04238	1.09318	1.0412	0.700562	0.267575	0.129247	0.0849888	0.078332	0.999992	0.976875	1.04821	1.08241	1.08461	0.689026	0.278796	0.136259	0.0931213
ABCF2-2	0.999992	0.950567	1.02214	1.1467	1.11051	0.595548	0.289525	0.171152	0.117881	0.101141											0.999992	0.970424	1.00601	1.15535	1.05111	0.582618	0.279598	0.150595	0.130735	0.108307	0.999992	0.965632	1.06266	1.12989	1.10966	0.562713	0.28436	0.16075	0.10648	0.0964086	0.999992	1.05943	1.08925	1.21294	1.224	0.593254	0.296441	0.158193	0.11432
ABCF3	0.999992	1.03986	0.995694	0.900167	0.664458	0.39669	0.222847	0.130881	0.104874	0.0709147	0.999992	1.01459	0.855159	0.560666	0.411054	0.271967	0.169598	0.101297	0.0855059	0.0781119	0.999992	0.986747	0.850996	0.57359	0.439787	0.28647	0.176854	0.112102	0.0849411	0.0690458	0.999992	0.977023	0.893341	0.60671	0.466955	0.300388	0.193523	0.115514	0.09085	0.0768256	0.999992	1.04643	0.904545	0.619062	0.459692	0.28909	0.176453	0.105684	0.0840363
ABHD10	0.999992	1.04988	1.05436	1.08993	1.09307	0.944061	0.722059	0.488673	0.429251	0.198794	0.999992	1.0824	1.07963	1.10855	1.11162	1.01964	0.837742	0.583471	0.486315	0.203091	0.999992	1.03	1.02895	1.06792	0.999101	0.846828	0.64257	0.426798	0.369309	0.128615	0.999992	0.963003	1.04502	0.963761	0.912452	0.733482	0.584518	0.381277	0.290134	0.114485	0.999992	1.10147	1.12954	1.14882	1.05323	0.932004	0.716399	0.525096	0.470906
ABHD11	0.999992	0.978942	0.949421	0.853942	0.559867	0.367989	0.234252	0.1394	0.111378	0.111603	0.999992	0.965899	0.950694	0.907461	0.666975	0.436456	0.268376	0.14114	0.107773	0.0985412	0.999992	0.951652	0.975166	0.862018	0.644169	0.469385	0.325074	0.213399	0.163973	0.125907	0.999992	1.00506	1.03444	0.932553	0.657007	0.441323	0.28831	0.163174	0.138717	0.109966	0.999992	1.02732	1.03605	0.944242	0.696922	0.442502	0.469365	0.247925	0.14536
ABHD12-2	0.999992	1.03569	1.05849	1.02019	1.0254	0.79748	0.387789	0.204453	0.156904	0.142992											0.999992	0.980218	1.00206	1.04423	1.06936	0.832311	0.460663	0.232983	0.154371	0.127261	0.999992	1.04537	1.0265	1.03719	1.07696	0.822981	0.413705	0.217296	0.183654	0.15817
ABHD13	0.999992	1.09662	1.10972	1.15805	1.30533	1.15009	0.68521	0.20058	0.139832	0.134854	0.999992	1.10153	1.134	1.17842	1.33395	0.971978	0.683053	0.32415	0.197732	0.194679
ABHD14B	0.999992	1.03653	1.01387	1.03884	0.961823	0.733928	0.368487	0.183543	0.138206	0.0883527	0.999992	1.03719	0.99652	0.985	0.871514	0.64487	0.334538	0.176932	0.126478	0.123777	0.999992	0.986747	1.02104	1.02952	0.995452	0.746176	0.400027	0.195166	0.152155	0.0961226	0.999992	1.00769	1.03091	0.988543	0.93391	0.685132	0.368286	0.175291	0.132856	0.109966	0.999992	0.983754	1.01932	0.996912	0.946153	0.737799	0.476423	0.275842	0.203656
ABHD15																															0.999992	0.949859	0.978883	0.811395	0.658028	0.399146	0.273499	0.163982	0.114295	0.137081
ABHD16A-1	0.999992	0.968093	0.975036	0.926929	0.880817	0.629374	0.459731	0.27725	0.181294	0.184843	0.999992	1.01806	1.03458	1.05998	0.880407	0.513092	0.33081	0.195841	0.122915	0.11176	0.999992	0.967159	0.971212	0.87264	0.692528	0.441318	0.291388	0.166127	0.122611	0.132676	0.999992	0.965632	0.994756	0.96835	0.914496	0.613121	0.409755	0.255262	0.178769	0.201855	0.999992	0.950121	0.992719	0.973249	0.886153	0.609216	0.405842	0.245266	0.172615
ABHD6	0.999992	1.07325	1.03288	1.00235	0.804937	0.566847	0.378138	0.225363	0.171538	0.153455											0.999992	0.925535	0.970421	0.847311	0.742711	0.524549	0.350339	0.213399	0.158064	0.173291	0.999992	1.0664	1.09705	1.05463	0.936975	0.746855	0.523302	0.306961	0.149463	0.126536
ABI1	0.999992	0.995633	0.944463	0.884759	0.800836	0.453067	0.229866	0.135527	0.0975571	0.0964905	0.999992	0.970246	1.04701	0.985	0.870526	0.495335	0.266512	0.137089	0.10332	0.0781119	0.999992	0.982666	1.00601	0.961702	0.853114	0.476159	0.243385	0.132361	0.0945431	0.0812303	0.999992	1.00857	0.988583	1.00965	0.860341	0.440295	0.224131	0.115514	0.0947576	0.0738128	0.999992	0.931012	0.947112	0.913709	0.819691	0.439842	0.227624	0.12496	0.0946355
ABI2	0.999992	1.01566	0.973384	0.965855	0.96695	0.78313	0.634324	0.440657	0.374782	0.302259																															0.999992	0.840051	0.93115	0.860275	0.842768	0.579953	0.466718	0.321704	0.247566
ABL1-2	0.999992	1.03986	1.11468	1.03398	0.691118	0.357739	0.171961	0.0882864	0.0560953	0.101141
ABLIM1-1																																									0.999992	0.943242	0.855137	0.812949	0.671076	0.410578	0.277031	0.170822	0.138546
ABR											0.999992	0.988504	0.910305	0.7592	0.602748	0.395333	0.205941	0.126284	0.10332	0.0913309	0.999992	0.94349	0.968048	0.855482	0.845815	0.589392	0.324232	0.199893	0.157326	0.16923	0.999992	0.955993	0.962127	0.78753	0.70503	0.49276	0.294234	0.1866	0.138717	0.149132	0.999992	1.04338	0.947112	0.751119	0.569538	0.364466	0.211744	0.132271	0.0847934
ABRACL	0.999992	1.23599	1.20805	1.19779	1.04796	0.749303	0.497457	0.253242	0.139832	0.0941654	0.999992	1.05719	1.09283	1.18439	1.21142	1.05796	0.648574	0.321449	0.23336	0.145408	0.999992	1.05775	1.12069	1.08753	1.07574	0.857474	0.597093	0.340358	0.222324	0.135384	0.999992	1.10759	1.03709	1.14458	1.02383	0.886762	0.587481	0.288381	0.211007	0.146119	0.999992	1.06784	1.04365	1.06332	1.22215	0.924909	0.57259	0.333669	0.251352
ABRAXAS2	0.999992	0.937214	0.966773	0.920441	0.976179	0.810806	0.600107	0.412003	0.338198	0.195306	0.999992	0.963291	1.0004	1.01738	1.08593	0.985062	0.774375	0.515264	0.447125	0.230731	0.999992	0.932064	0.966466	0.951897	0.978116	0.880701	0.672887	0.461239	0.391468	0.212553	0.999992	0.993672	0.985056	0.980283	0.978868	0.75097	0.518365	0.327155	0.257897	0.191311	0.999992	0.968466	0.979797	0.981645	1.01908	0.92757	0.717281	0.508479	0.424724
ACAA1-1	0.999992	0.988122	1.04114	1.03479	1.08179	0.930735	0.76154	0.51268	0.338198	0.162755	0.999992	1.0085	1.0307	1.05146	1.07605	0.914033	0.704486	0.468667	0.293036	0.155022	0.999992	1.02021	1.02736	1.06139	1.08852	0.950383	0.715838	0.468667	0.291754	0.171938	0.999992	1.02084	1.0318	1.07666	1.09535	0.975232	0.740522	0.496791	0.320417	0.15817	0.999992	0.980696	1.01096	1.02516	1.04769	0.908061	0.696989	0.492527	0.349773
ACAA2	0.999992	1.00064	1.05023	1.08669	1.14024	0.995313	0.822954	0.608711	0.567457	0.448739	0.999992	1.01024	1.05167	1.09151	1.17289	0.995343	0.816309	0.5936	0.55757	0.421804	0.999992	0.989196	1.03686	1.07691	1.16972	1.0762	0.876691	0.640197	0.589417	0.411567	0.999992	1.00419	1.04414	1.09685	1.14338	1.0709	0.867891	0.643809	0.611528	0.406724	0.999992	0.97611	1.0254	1.05111	1.068	0.991418	0.77904	0.572953	0.560242
ACACA-4	0.999992	0.965589	0.9362	0.796364	0.534232	0.343388	0.207932	0.123136	0.0918663	0.0732397	0.999992	1.00241	0.975549	0.814585	0.560259	0.393464	0.248807	0.160049	0.112227	0.105752	0.999992	0.99246	0.97833	0.83914	0.562052	0.387121	0.240858	0.135738	0.0974976	0.0947687	0.999992	1.01295	0.991229	0.825163	0.57322	0.350796	0.218207	0.128439	0.0957345	0.0828511	0.999992	0.994455	0.955473	0.849589	0.545538	0.337862	0.196745	0.11366	0.0863075
ACAD10-5																															0.999992	1.0848	1.10587	1.03352	0.961498	0.641925	0.428515	0.247184	0.167047	0.105447
ACAD8	0.999992	0.972265	0.998999	0.963422	0.948493	0.788255	0.562381	0.315198	0.173977	0.127879	0.999992	1.03197	1.05788	1.10514	1.08495	0.857958	0.639256	0.317397	0.176356	0.132189	0.999992	0.98838	1.03686	1.02543	1.05567	0.87683	0.629937	0.313345	0.179484	0.258583	0.999992	1.00506	0.998284	1.04362	1.03404	0.87236	0.581556	0.310999	0.183654	0.143106	0.999992	0.996748	1.00108	1.02516	1.008	0.877023	0.576119	0.308411	0.169587
ACAD9	0.999992	0.985618	1.00396	1.01695	0.984382	0.626299	0.315846	0.172701	0.118694	0.0895152	0.999992	1.00502	1.01361	1.01056	0.987123	0.615898	0.36063	0.197191	0.132712	0.105752	0.999992	1.02021	1.0242	1.05403	1.03195	0.658106	0.359603	0.18301	0.121872	0.0934149	0.999992	1.00243	1.03797	1.01057	1.00646	0.656327	0.370261	0.20114	0.146532	0.119004	0.999992	1.0449	1.04973	1.08546	1.05415	0.664197	0.371433	0.204721	0.129461
ACADM-2	0.999992	0.978942	0.994041	1.02992	1.07872	0.949186	0.743115	0.428266	0.150401	0.097653	0.999992	0.986765	1.0206	1.05231	1.12546	1.01123	0.803263	0.450434	0.147854	0.102146	0.999992	0.950836	0.985448	1.00664	1.08487	0.983288	0.752893	0.395058	0.12852	0.101538	0.999992	0.993672	1.00798	1.05096	1.11579	1.03284	0.814574	0.445901	0.143602	0.0964086	0.999992	0.976875	1.0254	1.05569	1.09015	0.993191	0.752572	0.426723	0.149145
ACADS	0.999992	1.03235	1.02709	1.06155	1.09205	0.91741	0.615022	0.272603	0.18861	0.112766	0.999992	1.03023	1.07264	1.06936	1.13139	0.92151	0.623414	0.280255	0.187935	0.122576	0.999992	1.01531	1.02341	1.06629	1.05658	0.892315	0.577723	0.255268	0.175053	0.117784	0.999992	0.998053	1.04855	1.0583	1.08616	0.933055	0.615127	0.277072	0.190492	0.168715	0.999992	1.03115	1.05201	1.04271	1.04123	0.892099	0.598176	0.27983	0.19987
ACADSB	0.999992	0.91635	0.954379	1.00316	1.07769	0.878458	0.445694	0.226911	0.162595	0.129041	0.999992	1.06414	0.987976	1.10259	1.10471	0.880388	0.478976	0.253242	0.188826	0.140601	0.999992	1.05857	1.05188	1.05812	1.06388	0.843924	0.509508	0.281606	0.234142	0.140799	0.999992	1.00331	1.00358	1.06564	1.09637	0.88059	0.460111	0.221335	0.161186	0.10846	0.999992	0.964645	1.00184	1.00989	1.02277	0.815836	0.448191	0.246596	0.172615
ACADVL-3	0.999992	1.03068	1.05601	1.11021	1.07052	0.962512	0.654503	0.327589	0.171538	0.104628	0.999992	1.04154	1.05943	1.09918	1.17388	1.0131	0.718464	0.380877	0.187935	0.126181	0.999992	1.00225	1.0329	1.04995	1.09217	0.921349	0.607199	0.291735	0.155848	0.101538	0.999992	1.02084	1.05208	1.06105	1.11783	0.934083	0.646722	0.324732	0.176816	0.123523	0.999992	1.07166	1.07101	1.13966	1.128	1.03487	0.681108	0.35095	0.1817
ACAP2	0.999992	0.891313	0.945289	0.86935	0.714702	0.430516	0.255309	0.150242	0.108939	0.0941654	0.999992	0.981549	0.970889	0.898088	0.770726	0.49627	0.312173	0.207996	0.133603	0.144207	0.999992	0.864322	0.896077	0.82525	0.676104	0.420027	0.234963	0.141816	0.087157	0.0988302	0.999992	0.980528	0.994756	0.9555	0.796991	0.521564	0.32583	0.216488	0.165093	0.120511	0.999992	1.03115	1.06113	0.979355	0.820614	0.501029	0.307028	0.20605	0.110534
ACAT1	0.999992	1.00899	1.04279	1.07128	1.07974	0.91331	0.58607	0.198257	0.108939	0.0906778	0.999992	1.02241	0.920402	1.20739	0.984158	0.920575	0.563775	0.199217	0.111336	0.0997429	0.999992	1.04714	1.02183	1.10796	1.10585	0.948447	0.581092	0.195166	0.123349	0.100184	0.999992	1.01821	1.02121	1.07666	1.09331	0.955687	0.589455	0.218104	0.131879	0.102434	0.999992	1.03115	0.967635	1.0908	0.984922	0.881457	0.531123	0.196745	0.112805
ACAT2	0.999992	1.04153	1.10146	1.14264	1.17921	1.06502	0.878227	0.648982	0.604854	0.201119	0.999992	1.01198	1.07186	1.10003	1.18474	1.01964	0.866629	0.621963	0.581618	0.176653	0.999992	1.01531	1.02183	1.10878	0.994539	1.05491	0.82195	0.583471	0.543623	0.144861	0.999992	1.02522	1.0265	1.1354	1.1587	1.1172	0.900474	0.678544	0.623251	0.165702	0.999992	1.02962	1.04137	1.08241	1.11323	1.04994	0.840798	0.620145	0.610209
ACBD3	0.999992	0.978942	0.997346	0.990995	0.891071	0.474593	0.250045	0.130881	0.0983701	0.0953279	0.999992	1.02067	1.00817	1.01397	0.919931	0.479447	0.263716	0.147218	0.111336	0.0949361	0.999992	0.965527	1.00917	1.01563	0.931582	0.467449	0.253491	0.140465	0.096759	0.100184	0.999992	1.01032	1.01328	1.07482	0.99726	0.609006	0.333728	0.184984	0.130902	0.0994214	0.999992	0.935598	0.983598	0.986225	0.946153	0.538274	0.283207	0.157529	0.12189
ACBD5-1											0.999992	0.958075	0.935937	0.78391	0.511841	0.316827	0.174258	0.100622	0.0748177	0.0805154																					0.999992	0.981461	0.93343	0.722112	0.447692	0.295297	0.173806	0.0990371	0.071923
ACBD5-3	0.999992	0.956409	0.950247	0.837723	0.68189	0.505344	0.336025	0.206001	0.182107	0.158105											0.999992	0.950836	0.933249	0.69942	0.46351	0.314536	0.194539	0.113453	0.0827252	0.0771688	0.999992	1.01821	0.967418	0.743473	0.429149	0.315819	0.176738	0.112283	0.0791275	0.0738128
ACBD6	0.999992	1.10413	1.0147	0.906655	0.750591	0.53712	0.326374	0.152565	0.100809	0.0883527	0.999992	0.985026	0.864479	0.814585	0.756893	0.536457	0.277694	0.164776	0.12915	0.163434
ACIN1-1	0.999992	1.01149	0.989083	0.8434	0.696245	0.468443	0.288648	0.168054	0.13658	0.162755	0.999992	1.07457	0.869916	0.881047	0.700571	0.480381	0.314969	0.19314	0.150526	0.224722	0.999992	0.987563	0.968048	0.806457	0.687053	0.544873	0.387394	0.242437	0.16545	0.131322	0.999992	1.07253	0.95419	0.895839	0.692769	0.480415	0.304108	0.197101	0.151417	0.201855	0.999992	0.965409	0.927349	0.786232	0.627692	0.456691	0.294676	0.190763	0.160502
ACLY-1	0.999992	0.959747	1.01139	0.98694	0.935163	0.562746	0.202668	0.109196	0.0699159	0.0964905	0.999992	0.900695	0.979432	1.01227	0.986135	0.82992	0.560979	0.407889	0.367854	0.39777	0.999992	1.01286	1.04002	1.01563	0.918808	0.54197	0.258544	0.149244	0.111531	0.0866457	0.999992	1.02697	0.997402	1.03444	0.901213	0.545225	0.184637	0.088857	0.0517748	0.090383	0.999992	0.972288	1.03149	0.983935	0.876922	0.564877	0.217919	0.109007	0.0840363
ACLY-2	0.999992	1.0841	1.07419	1.14346	1.07564	0.65295	0.293035	0.168054	0.125198	0.111603											0.999992	1.08142	1.06849	1.07691	1.03651	0.601006	0.258544	0.157348	0.0982362	0.075815
ACO1	0.999992	1.01984	1.02875	1.06966	1.12384	0.884609	0.428147	0.164956	0.110565	0.0860276	0.999992	1.02937	1.03924	1.06339	1.08001	0.873846	0.435178	0.187062	0.121133	0.0877257	0.999992	1.04878	1.05346	1.1292	1.14874	0.943608	0.441293	0.174231	0.129258	0.101538	0.999992	0.992796	1.00269	1.01792	1.04937	0.829153	0.424566	0.184984	0.125041	0.0994214	0.999992	1.05561	1.04973	1.09462	1.09477	0.882344	0.413782	0.16484	0.101449
ACO2	0.999992	1.02818	1.0461	1.08263	0.973103	0.521745	0.314969	0.203678	0.15853	0.129041	0.999992	1.02241	1.02837	1.07532	0.927836	0.442998	0.259057	0.135738	0.102429	0.0817171	0.999992	1.02674	1.02262	1.07201	0.944356	0.439383	0.248438	0.14114	0.09085	0.092061	0.999992	1.00769	1.03885	1.04637	0.954345	0.434122	0.244866	0.135709	0.0918269	0.0858639	0.999992	1.00516	1.02692	1.0618	0.943384	0.44871	0.248799	0.145565	0.0984209
ACOT1																															0.999992	0.990167	1.03797	0.995886	0.926757	0.58946	0.345577	0.214872	0.169001	0.12503
ACOT11																					0.999992	0.990012	0.988611	0.987032	0.919721	0.554551	0.272018	0.147894	0.110054	0.0825842
ACOT11-2	0.999992	0.923861	0.953552	0.925307	0.882868	0.550446	0.233375	0.11152	0.0886144	0.0837026	0.999992	0.96503	0.983316	0.93984	0.849775	0.538326	0.288876	0.164101	0.127368	0.145408											0.999992	0.997177	0.989465	0.950911	0.842971	0.553455	0.273499	0.158327	0.114295	0.103941	0.999992	0.986811	0.985878	1.01676	0.919384	0.611877	0.286736	0.150882	0.118105
ACOT13-1	0.999992	1.02902	1.10724	1.11102	1.18639	0.952261	0.838746	0.628072	0.577213	0.361549	0.999992	1.03023	1.06176	1.06169	1.15214	1.0346	0.905768	0.649651	0.588744	0.377341	0.999992	1.08224	1.05979	0.93147	0.815705	0.668752	0.569301	0.423421	0.375218	0.22203	0.999992	1.00769	1.05208	1.08308	1.17812	1.11	0.957741	0.710856	0.650604	0.364545	0.999992	1.02197	1.05809	1.0305	1.02092	0.884118	0.683755	0.466604	0.411854
ACOT2-1	0.999992	0.968927	1.00974	0.990995	0.908503	0.624249	0.339534	0.206001	0.165034	0.119741	0.999992	0.995459	1.0004	0.941544	0.860644	0.546738	0.295399	0.181659	0.144291	0.132189	0.999992	1.0145	1.07877	1.04014	0.955305	0.608748	0.314126	0.188412	0.13369	0.101538											0.999992	0.963116	0.969156	0.954165	0.905537	0.68814	0.351141	0.202062	0.160502
ACOT7	0.999992	1.00648	1.01387	1.02587	1.07462	0.930735	0.734342	0.552951	0.545507	0.359223	0.999992	0.971116	0.988753	1.00545	1.03356	0.881322	0.708213	0.506485	0.456032	0.230731	0.999992	0.985931	1.03053	1.05812	1.08031	0.94264	0.746998	0.55038	0.55618	0.26806	0.999992	0.977023	1.01328	1.01883	1.09229	0.968031	0.787915	0.60342	0.566592	0.262111	0.999992	1.01356	1.05429	1.06638	1.08184	0.904513	0.716399	0.51579	0.489076
ACOT8	0.999992	0.979776	1.05684	1.04938	1.06026	0.873333	0.593966	0.383349	0.277225	0.187168	0.999992	1.00415	1.00584	1.04635	1.09285	0.935529	0.754806	0.467992	0.307287	0.163434	0.999992	0.976137	0.998893	0.978861	1.00093	0.803277	0.579407	0.357241	0.2888	0.178707	0.999992	1.02872	1.03003	1.05738	1.08105	0.907336	0.670419	0.411973	0.283296	0.165702	0.999992	1.00669	1.05201	1.04653	1.08461	0.721837	0.402313	0.22732	0.162773
ACOT9-4	0.999992	1.06741	1.05519	1.08993	1.11768	1.00146	0.392175	0.180445	0.127637	0.113928	0.999992	0.998067	1.02137	1.03783	1.16399	0.882257	0.384858	0.173555	0.113117	0.110558	0.999992	1.02837	1.02974	1.0957	1.14965	1.08491	0.400869	0.168153	0.114486	0.109661	0.999992	1.00944	1.02298	1.03077	0.992151	0.861044	0.351501	0.167213	0.126018	0.111472	0.999992	1.04338	1.014	1.02745	1.00523	0.866382	0.355553	0.178134	0.124162
ACOX1	0.999992	1.03653	1.02379	1.01532	0.969001	0.79543	0.544834	0.337657	0.280477	0.239482	0.999992	1.04762	1.04856	1.05743	1.12052	1.02618	0.788353	0.5389	0.457813	0.346096	0.999992	1.02837	1.04714	1.07773	1.11042	0.934898	0.670361	0.443005	0.396638	0.319506	0.999992	1.01733	0.990347	1.02893	0.96865	0.831211	0.589455	0.371584	0.315533	0.241021	0.999992	1.03497	1.04897	1.09996	1.15846	1.02423	0.776393	0.533072	0.487562
ACOX2	0.999992	1.07241	1.07998	1.04695	1.00592	0.819006	0.629937	0.391868	0.291045	0.172055	0.999992	1.07023	1.0338	1.0455	1.02467	0.883192	0.669075	0.405863	0.282348	0.143005	0.999992	0.96063	1.01866	1.03034	1.06845	0.780049	0.506981	0.330903	0.268857	0.23286	0.999992	0.9779	0.99652	0.937143	0.923692	0.703649	0.470972	0.309384	0.250082	0.186792	0.999992	0.947828	0.922788	0.836612	0.836307	0.61099	0.422605	0.244602	0.16353
ACOX3											0.999992	0.988504	0.942927	1.00375	1.00985	0.647674	0.461271	0.245814	0.160324	0.1394	0.999992	1.03572	1.04635	1.05567	1.0502	0.860377	0.604672	0.371422	0.26738	0.142153	0.999992	1.01908	1.02827	0.878399	0.883842	0.675873	0.476896	0.286766	0.209053	0.128043	0.999992	1.00133	0.99652	1.00684	1.02554	0.814949	0.573472	0.361585	0.249081
ACP1-1	0.999992	1.00565	0.976689	0.840156	0.452201	0.248059	0.143008	0.0844141	0.0625991	0.047664	0.999992	0.967638	0.975549	0.911722	0.576069	0.353277	0.202214	0.112777	0.0837246	0.064893	0.999992	0.972872	0.976748	0.851396	0.487233	0.271953	0.163379	0.0972451	0.0775549	0.0636304	0.999992	1.00331	0.963891	0.89951	0.663137	0.466013	0.28436	0.16075	0.123087	0.0888767	0.999992	0.947828	0.950153	0.819056	0.464307	0.247411	0.149985	0.0923903	0.0764655
ACP2	0.999992	1.06657	1.04362	1.08507	1.06641	0.887684	0.652748	0.438334	0.378847	0.268546	0.999992	1.05719	1.02604	1.03272	0.99898	0.839266	0.619687	0.363994	0.29838	0.203091	0.999992	1.01042	1.06533	1.0475	1.0429	0.827472	0.640043	0.422746	0.346412	0.230153	0.999992	0.998053	0.969182	1.04729	1.07696	0.96083	0.792852	0.532334	0.43862	0.281694	0.999992	1.02274	1.04669	1.00836	0.959999	0.892099	0.666992	0.439352	0.389141
ACP6-1	0.999992	1.0432	1.05271	1.03479	0.99156	0.758529	0.443062	0.203678	0.134141	0.124391	0.999992	0.972855	0.980986	1.00886	1.00194	0.750479	0.341061	0.201243	0.153198	0.1394	0.999992	0.996541	1.01866	1.05648	1.02921	0.790695	0.438766	0.248515	0.182439	0.155691	0.999992	1.02346	1.03709	1.07023	1.03404	0.779774	0.387046	0.235067	0.159232	0.152145	0.999992	1.02197	1.02997	1.04195	1.04954	0.781251	0.349377	0.19608	0.142332
ACSF2-2											0.999992	0.947642	0.963898	0.91939	0.846811	0.58786	0.351311	0.228931	0.16923	0.180258	0.999992	0.923086	0.941949	0.848945	0.729937	0.522614	0.364656	0.202594	0.14994	0.152984
ACSF3	0.999992	1.12332	1.09733	0.897734	0.680864	0.420266	0.267592	0.154114	0.118694	0.105791											0.999992	0.976953	1.0329	0.797469	0.643257	0.445189	0.252649	0.137764	0.1071	0.100184	0.999992	1.02609	0.947135	0.798545	0.586504	0.384744	0.236967	0.149441	0.11918	0.12503	0.999992	1.09153	1.1379	1.01142	0.773538	0.524972	0.325556	0.215356	0.151417
ACSL1	0.999992	1.03569	0.992389	1.06155	0.935163	0.497144	0.241271	0.130881	0.0967441	0.0848651	0.999992	1.0624	1.06176	1.09236	1.02072	0.478512	0.239488	0.122907	0.088178	0.0781119	0.999992	1.03408	1.04951	1.09652	1.0283	0.51971	0.277913	0.153296	0.113009	0.111015	0.999992	1.02259	1.03003	1.09043	0.982955	0.505105	0.251777	0.128439	0.0859656	0.0723064	0.999992	1.05713	1.05049	1.09844	1.00985	0.521425	0.270855	0.146229	0.118862
ACSL3	0.999992	1.02902	1.02792	1.0429	0.927985	0.462293	0.277243	0.168828	0.117069	0.0918403	0.999992	1.05023	1.0439	1.03357	0.89424	0.379445	0.211532	0.107375	0.0765991	0.0588844	0.999992	1.03898	1.02499	1.0573	0.913334	0.416155	0.230752	0.126959	0.0864183	0.0798765	0.999992	1.00594	1.0318	1.01792	0.87669	0.456754	0.25079	0.143787	0.10355	0.0858639	0.999992	1.05561	1.07405	1.08088	0.904614	0.407031	0.217037	0.118313	0.0787367
ACSL4-1	0.999992	1.03152	0.962642	0.797175	0.589604	0.361839	0.221969	0.122362	0.0894273	0.0790524	0.999992	1.0824	0.813993	0.744715	0.502948	0.282247	0.18544	0.107375	0.0810525	0.0696999	0.999992	1.03572	0.938785	0.759066	0.539241	0.323246	0.199592	0.115479	0.0849411	0.0703996	0.999992	0.994548	0.997402	0.793038	0.620222	0.397088	0.229068	0.121976	0.0888963	0.0798384	0.999992	1.08236	1.01324	0.848062	0.651692	0.428314	0.266444	0.160852	0.124919
ACSL5-3	0.999992	0.997302	1.00809	0.942337	0.650102	0.412066	0.252677	0.148693	0.113004	0.0813775	0.999992	1.00328	1.01438	0.941544	0.654129	0.414025	0.263716	0.153971	0.115789	0.0937343	0.999992	1.01531	1.00206	0.915129	0.583037	0.341635	0.200435	0.109401	0.0738618	0.0568612	0.999992	0.997177	0.985056	0.907771	0.602852	0.390916	0.234005	0.143787	0.0928038	0.078332	0.999992	1.0128	1.00868	0.918289	0.624922	0.381314	0.224978	0.131606	0.10372
ACSM3-1	0.999992	1.19509	1.11799	0.862052	0.588578	0.385415	0.229866	0.120813	0.0934922	0.103466	0.999992	1.01546	1.04079	0.814585	0.632391	0.438325	0.270239	0.157348	0.105101	0.10455
ACSS1	0.999992	0.998971	1.00313	0.958556	0.828522	0.568897	0.32111	0.165731	0.11463	0.105791	0.999992	0.989373	0.979432	0.958586	0.818156	0.568233	0.328946	0.160049	0.114899	0.0985412	0.999992	0.994909	0.994938	0.96497	0.78742	0.485837	0.263597	0.126959	0.0834639	0.083938	0.999992	0.999806	0.991229	0.965597	0.803122	0.536995	0.297196	0.165597	0.110388	0.10846	0.999992	1.00745	1.0178	0.968669	0.820614	0.539161	0.323791	0.162846	0.127947
ACSS2-2	0.999992	1.03903	1.04197	1.04371	0.99156	0.625274	0.243026	0.123911	0.0869884	0.08254	0.999992	1.05458	1.04856	1.09747	1.05827	0.685058	0.283285	0.144517	0.0863966	0.0733051	0.999992	1.03408	1.04476	1.10633	1.06662	0.68714	0.284651	0.147218	0.0952818	0.0812303	0.999992	1.00331	1.03532	1.04637	1.04528	0.6625	0.286335	0.152672	0.0986651	0.0813447	0.999992	1.1007	1.07709	1.12439	1.13077	0.709422	0.318498	0.169493	0.111291
ACTB	0.999992	0.996468	1.01057	1.11832	1.10025	0.974812	0.621164	0.355469	0.289419	0.16973	0.999992	0.991112	1.02215	1.07788	1.12447	0.93366	0.620618	0.350488	0.292145	0.151417	0.999992	0.976953	0.983866	1.08835	1.02739	0.994902	0.648465	0.350488	0.306527	0.158399	0.999992	0.978776	1.01328	1.05004	1.1025	0.954658	0.623026	0.353005	0.308695	0.171728	0.999992	0.960823	0.985878	1.02668	1.04308	1.04728	0.644053	0.380861	0.326303
ACTBL2	0.999992	1.00231	0.965947	0.915575	0.858258	0.673451	0.397439	0.257115	0.197553	0.184843	0.999992	0.915474	0.899431	0.927911	0.905109	0.729918	0.454747	0.313345	0.24583	0.195881											0.999992	0.870997	1.0706	0.917868	0.877712	0.679988	0.471959	0.259301	0.202215	0.17926
ACTC1											0.999992	0.863311	0.925063	0.926207	0.89424	0.683188	0.402563	0.245814	0.159433	0.135795
ACTL6A-1	0.999992	0.992295	0.95851	0.900167	0.764947	0.486893	0.209687	0.116941	0.0845495	0.0627769	0.999992	0.998067	0.99419	0.911722	0.826061	0.544868	0.284217	0.160049	0.117571	0.102146	0.999992	1.00307	0.972003	0.91186	0.850377	0.58165	0.315811	0.187062	0.144031	0.0988302	0.999992	0.986662	0.965654	0.903182	0.806187	0.533909	0.270537	0.148634	0.10355	0.090383	0.999992	0.995984	0.975997	0.894625	0.805845	0.479747	0.215273	0.118313	0.0840363
ACTN1-1																					0.999992	0.993277	1.01946	1.05812	1.1533	1.08104	0.837951	0.447057	0.152894	0.128615											0.999992	0.992926	1.01552	1.06638	1.12246	0.978116	0.727868	0.398807	0.112805
ACTN1-3	0.999992	0.999806	1.01553	1.06641	1.14434	0.955336	0.726446	0.405807	0.130076	0.102303	0.999992	0.978071	1.01671	1.05657	1.13237	0.998147	0.773443	0.445707	0.11668	0.126181											0.999992	1.01645	1.03444	1.08308	1.1025	0.97729	0.736572	0.399856	0.139694	0.129549
ACTN4	0.999992	1.03235	0.956031	1.07533	1.0418	0.938936	0.665031	0.375604	0.137393	0.0964905	0.999992	0.981549	1.01904	1.07447	1.14127	0.993474	0.732442	0.436928	0.156761	0.130988	0.999992	0.997357	1.03923	1.09325	1.15148	1.06265	0.762157	0.435577	0.135167	0.113722	0.999992	1.01207	1.01857	1.10419	1.14338	1.02975	0.731635	0.437015	0.152394	0.128043	0.999992	1.00133	1.02464	1.09233	1.15938	1.01891	0.73228	0.428053	0.130975
ACTR10	0.999992	0.924695	0.965121	0.973964	0.916706	0.679601	0.470259	0.407356	0.275599	0.322022	0.999992	0.962422	1.01516	0.968811	0.928824	0.693469	0.485499	0.292411	0.254736	0.186267	0.999992	0.990828	1.01313	1.02707	0.985415	0.761661	0.543194	0.330903	0.298402	0.288368	0.999992	0.972642	1.01504	1.02159	0.963542	0.699534	0.508492	0.32554	0.281342	0.155158	0.999992	0.953943	0.937991	0.997675	0.989537	0.805194	0.472894	0.178798	0.137789
ACTR1A	0.999992	1.01066	1.03536	1.04452	0.983357	0.672426	0.419373	0.241626	0.17479	0.116254	0.999992	1.00589	1.0338	1.03783	0.980206	0.651412	0.450088	0.266749	0.193279	0.1394	0.999992	1.02429	1.03527	1.09325	0.967167	0.623265	0.425292	0.247165	0.168405	0.100184	0.999992	0.98491	1.02298	1.00965	0.919605	0.579173	0.401856	0.232644	0.157278	0.097915	0.999992	1.07701	1.10826	1.11828	0.982153	0.614537	0.427016	0.241278	0.149145
ACTR1B	0.999992	1.01066	1.0147	1.01289	0.921833	0.623224	0.398317	0.245498	0.160969	0.123229	0.999992	0.986765	1.00351	1.00715	0.964396	0.70188	0.437974	0.230957	0.146073	0.112962	0.999992	0.98185	0.962512	0.910226	0.875924	0.573907	0.36634	0.17153	0.0997135	0.0798765	0.999992	0.981405	0.995638	1.02342	0.952302	0.776688	0.530214	0.290805	0.175839	0.140094	0.999992	1.02044	1.02997	1.06103	1.03108	0.827364	0.652876	0.447329	0.348259
ACTR2-1	0.999992	1.01483	1.04031	1.07047	1.07872	0.92766	0.700125	0.445304	0.308931	0.227857	0.999992	1.0285	1.02914	1.06595	1.08099	0.910295	0.709145	0.443681	0.300161	0.135795	0.999992	1.01695	1.03132	1.08835	1.10038	1.06071	0.797527	0.499732	0.337549	0.132676	0.999992	0.999806	1.03356	1.07574	1.08105	0.984491	0.747433	0.470942	0.306741	0.143106	0.999992	0.997513	1.04365	1.08088	1.06984	0.999399	0.738456	0.472586	0.324032
ACTR3	0.999992	0.963085	0.863485	1.21563	0.885944	1.19007	0.621164	0.523523	0.339011	0.144154	0.999992	0.998067	1.03458	1.11878	1.16795	1.10189	0.881539	0.553081	0.357165	0.136996	0.999992	1.01286	1.0329	1.15126	1.1898	1.24653	0.918799	0.607107	0.389252	0.139445	0.999992	1.02785	1.05472	1.15835	1.14542	1.0781	0.813586	0.518602	0.338978	0.1416	0.999992	0.936363	0.991199	1.03432	1.00523	0.994965	0.731398	0.469928	0.307376
ACTR3B-1	0.999992	0.930537	1.01222	0.99586	1.02437	0.92356	0.676437	0.436011	0.261778	0.161592	0.999992	0.933732	1.0004	0.990113	1.00491	0.810293	0.58148	0.390331	0.232469	0.127383											0.999992	0.966508	1.03885	1.00139	1.02076	0.802406	0.586493	0.38774	0.249105	0.15817	0.999992	0.930248	1.01248	0.969432	1.02646	0.852194	0.616703	0.408112	0.257408
ACTR5																															0.999992	1.00594	0.888931	0.728787	0.583438	0.41149	0.23203	0.121976	0.0937807	0.0858639
ACTR8-1																					0.999992	0.897785	0.882632	0.700237	0.530117	0.385186	0.259386	0.174231	0.129997	0.113722
ACY1-1	0.999992	1.01316	1.01883	1.03722	1.06129	0.861033	0.646607	0.439108	0.391854	0.33481	0.999992	0.966769	0.968558	0.971367	0.94661	0.774779	0.561911	0.382903	0.332226	0.277598	0.999992	0.952468	0.99652	1.00092	1.05111	0.888443	0.639201	0.441655	0.372264	0.295137	0.999992	1.00769	1.00181	1.00782	0.999304	0.835326	0.609202	0.422475	0.357539	0.280187	0.999992	0.996748	1.00184	0.996149	1.01077	0.7981	0.544357	0.364908	0.303591
ACY3	0.999992	1.03319	0.990736	1.00559	0.986433	0.743153	0.458854	0.252468	0.195927	0.134854	0.999992	0.989373	1.00739	0.968811	0.923884	0.778517	0.466862	0.274852	0.187935	0.159829	0.999992	0.912476	0.895286	0.865287	0.860413	0.7094	0.439609	0.251217	0.167666	0.140799	0.999992	1.01558	0.994756	0.984872	0.932888	0.732453	0.451225	0.273033	0.21003	0.168715	0.999992	1.02962	0.989679	0.965615	0.899076	0.742233	0.487892	0.289135	0.190028
ACYP1	0.999992	1.00982	1.03784	1.0802	1.08179	0.832332	0.45008	0.215295	0.160156	0.117416	0.999992	0.982418	1.01594	1.05913	1.02368	0.769171	0.359698	0.159374	0.111336	0.0901292	0.999992	1.00634	1.00206	1.04014	1.07301	0.867152	0.437924	0.212724	0.167666	0.128615	0.999992	1.01733	0.999166	1.11154	1.11374	0.935112	0.453199	0.210833	0.142625	0.078332	0.999992	1.00057	0.981318	1.02745	1.04584	0.833571	0.424369	0.192092	0.130975
ACYP2	0.999992	1.00982	1.04858	1.0356	0.971052	0.741103	0.419373	0.165731	0.108126	0.0848651	0.999992	0.976332	1.01827	1.03016	1.0059	0.811228	0.511591	0.248515	0.191498	0.145408
ADA																																									0.999992	0.973053	0.990439	0.898442	0.869537	0.658876	0.502009	0.291794	0.230153
ADAM10	0.999992	0.965589	1.01966	1.021	1.0295	0.861033	0.651871	0.424394	0.331694	0.208094	0.999992	0.996328	1.0206	1.04891	1.01479	0.825247	0.616891	0.391006	0.29838	0.198284	0.999992	0.991644	1.0155	1.02543	1.00093	0.829407	0.605514	0.386279	0.309481	0.199014	0.999992	0.994548	1.00887	1.03903	1.01667	0.836354	0.598341	0.396625	0.291111	0.219932	0.999992	1.00439	1.00184	1.01065	0.952614	0.735139	0.510831	0.313063	0.242267
ADAM17-1											0.999992	0.964161	1.0338	1.08384	1.06321	0.814966	0.533024	0.318073	0.295708	0.245151	0.999992	0.840653	0.934831	0.848945	0.867713	0.706496	0.487612	0.278904	0.192041	0.161107	0.999992	1.05238	1.01945	1.15376	1.07287	1.01021	0.682267	0.456402	0.368285	0.2832	0.999992	0.839287	0.905305	0.901495	0.903691	0.712969	0.408489	0.231973	0.168073
ADAM9	0.999992	1.02067	1.04775	1.08182	1.05411	0.899984	0.664154	0.448402	0.382099	0.240645	0.999992	0.988504	1.04235	1.05231	1.04048	0.862631	0.681189	0.455836	0.391011	0.218713	0.999992	1.00307	0.998102	0.989483	0.945268	0.770371	0.571828	0.379526	0.351582	0.228799	0.999992	1.01558	1.01504	1.06197	1.00952	0.852814	0.635861	0.436207	0.37903	0.236502	0.999992	1.00363	1.02464	1.00226	0.959076	0.82027	0.603469	0.404124	0.348259
ADAP1											0.999992	0.987634	1.01749	1.07702	1.02368	0.73646	0.369016	0.18436	0.123805	0.0973395	0.999992	0.984299	1.10804	1.07609	1.01644	0.750047	0.421923	0.242437	0.192041	0.18683
ADAP1-2																																									0.999992	1.00363	0.93647	0.861039	0.697845	0.454917	0.249681	0.128948	0.0885788
ADAR-4	0.999992	0.952236	0.965121	0.823937	0.527055	0.354663	0.226356	0.142497	0.108126	0.0930028	0.999992	1.01806	0.957685	0.84526	0.537532	0.371969	0.230169	0.12831	0.0872873	0.0733051	0.999992	1.00715	0.968839	0.883262	0.593986	0.406477	0.256859	0.150595	0.1071	0.0934149	0.999992	1.02785	1.00269	0.86096	0.550741	0.368284	0.234005	0.148634	0.110388	0.109966	0.999992	0.963116	0.952433	0.836612	0.584307	0.386635	0.239976	0.144235	0.0976638
ADAT2-1																															0.999992	0.982281	0.977119	1.02893	0.886908	0.618264	0.379147	0.216488	0.138717	0.10846
ADD1-3	0.999992	0.9731	1.00065	1.03154	1.09718	0.945086	0.755398	0.53359	0.466648	0.361549	0.999992	0.986765	1.01671	1.04039	1.10668	0.974782	0.751079	0.526069	0.464938	0.37013	0.999992	0.985115	1.00285	1.04586	1.16242	1.06555	0.829529	0.595626	0.538453	0.398029	0.999992	0.99192	1.04238	1.05922	1.15053	1.01741	0.774092	0.546067	0.461088	0.341949	0.999992	0.979168	1.02616	1.04119	1.09754	0.940871	0.719928	0.502497	0.452736
ADD3-1	0.999992	0.89632	0.937026	0.976397	1.11153	0.995313	0.766804	0.562245	0.505671	0.391774	0.999992	0.977202	1.00662	1.0455	1.16202	1.02805	0.827491	0.58212	0.51927	0.378542	0.999992	0.967975	0.990984	1.00337	1.09308	0.94264	0.698994	0.47407	0.425444	0.289722	0.999992	0.991043	1.01328	0.980283	1.11374	0.97729	0.757307	0.54122	0.470857	0.32086	0.999992	1.0021	1.0102	1.01981	1.10215	0.921362	0.717281	0.509144	0.446679
ADGRE5-1	0.999992	1.00064	0.964294	0.960178	0.782379	0.566847	0.412354	0.271829	0.229259	0.167405	0.999992	0.999806	0.980986	0.962846	0.943646	0.789732	0.578685	0.400461	0.316194	0.221117	0.999992	1.05204	1.04714	1.07936	1.13688	0.986191	0.778158	0.541601	0.436523	0.330337	0.999992	1.02522	1.03885	0.988543	1.00646	0.788004	0.595379	0.406319	0.327256	0.19583	0.999992	1.03344	1.04669	1.04348	1.07538	0.884118	0.673168	0.432706	0.367186
ADGRG1											0.999992	1.05632	1.09439	1.14775	1.1719	0.930856	0.597322	0.294437	0.182591	0.133391	0.999992	0.931248	0.994147	0.91758	0.886873	0.7094	0.406764	0.245139	0.169882	0.167876	0.999992	1.05589	1.03973	1.09502	1.04733	0.821952	0.532188	0.282727	0.171931	0.119004	0.999992	1.07242	1.02084	1.00684	0.991383	0.76795	0.472012	0.231973	0.147631
ADGRG6-3	0.999992	0.972265	1.03205	1.0137	0.973103	0.550446	0.323742	0.178122	0.118694	0.0964905	0.999992	0.944165	1.07885	1.12389	1.14127	0.942071	0.725919	0.425447	0.393684	0.267984	0.999992	0.927167	0.949858	0.926568	0.948918	0.770371	0.501928	0.299164	0.29397	0.208491	0.999992	1.02171	1.0512	1.03444	0.952302	0.778746	0.528239	0.32554	0.24129	0.186792	0.999992	0.91496	1.00108	0.906075	0.935999	0.643801	0.435839	0.270524	0.218797
ADH5	0.999992	1.00648	1.06593	1.1248	1.16485	1.09782	0.827341	0.522748	0.261778	0.118579	0.999992	1.02067	1.03536	1.06339	1.11558	0.981324	0.773443	0.45246	0.214656	0.0925326	0.999992	1.01205	0.98782	1.09979	1.12958	1.08684	0.812686	0.482849	0.258516	0.127261	0.999992	0.988415	1.01857	1.05279	1.15053	0.980376	0.751383	0.447516	0.219799	0.105447	0.999992	1.11293	1.1113	1.18011	1.19631	1.11911	0.860208	0.501167	0.238481
ADI1	0.999992	1.11331	1.00561	1.11102	0.903376	0.579147	0.371119	0.192062	0.147149	0.0848651	0.999992	0.939818	0.737875	0.885307	0.63832	0.346734	0.187304	0.0864401	0.0614574	0.0480689	0.999992	0.994909	0.993357	1.014	0.944356	0.650364	0.448872	0.23636	0.192779	0.142153	0.999992	0.967384	0.957718	0.936225	0.734662	0.412519	0.222156	0.112283	0.0732662	0.0798384	0.999992	0.979932	0.983598	0.974012	0.852922	0.469105	0.228507	0.0903963	0.0567813
ADIPOR1																					0.999992	0.833308	0.95223	0.829335	0.854939	0.677462	0.442135	0.272151	0.191302	0.142153	0.999992	0.995425	1.01328	1.05647	1.19549	1.06165	0.873816	0.508908	0.24129	0.126536
ADK-1	0.999992	1.05071	1.09981	1.14508	1.22227	1.09269	0.879982	0.586252	0.372343	0.145317	0.999992	1.02937	1.03691	1.0668	1.10273	0.999081	0.816309	0.546328	0.305506	0.152619	0.999992	1.04306	1.06058	1.11204	1.15969	1.06845	0.868269	0.561861	0.356014	0.150276	0.999992	1.00419	1.06619	1.08492	1.1914	1.0493	0.850119	0.561415	0.346793	0.149132	0.999992	1.13128	1.11054	1.14729	1.19354	1.0801	0.874324	0.592893	0.393684
ADNP	0.999992	0.995633	0.877533	0.609843	0.461429	0.318787	0.196526	0.116166	0.0918663	0.0930028	0.999992	1.02241	0.907975	0.592193	0.399197	0.25234	0.161212	0.0931932	0.0748177	0.0709016	0.999992	0.997357	0.892123	0.657749	0.483583	0.316472	0.205488	0.126959	0.102668	0.092061	0.999992	1.00068	0.893341	0.633329	0.449585	0.326106	0.199447	0.116322	0.0820581	0.0708001	0.999992	1.0686	0.944072	0.673259	0.536307	0.34939	0.221448	0.136924	0.12189
ADO	0.999992	0.988957	0.960163	0.937471	0.967976	0.758529	0.518514	0.321393	0.238202	0.152292	0.999992	0.916344	0.877683	0.944953	0.989099	0.796274	0.52091	0.34576	0.294817	0.374937	0.999992	0.834124	0.929295	0.850579	0.825741	0.690044	0.496033	0.332929	0.211983	0.28566	0.999992	0.998053	0.944489	1.00139	0.999304	0.786975	0.544037	0.343311	0.264735	0.340443
ADPGK-1	0.999992	0.99146	1.03949	1.05101	1.06539	0.901009	0.712408	0.403484	0.291045	0.146479	0.999992	1.16934	1.05011	1.04039	1.04839	0.935529	0.620618	0.372773	0.293927	0.193477	0.999992	1.02021	1.05663	1.148	1.24089	1.17395	0.912903	0.542952	0.364139	0.155691	0.999992	0.990167	1.08471	1.07758	1.21388	1.11205	0.892575	0.536373	0.349724	0.152145	0.999992	1.06019	1.09078	1.09615	1.14461	0.98255	0.706694	0.412101	0.303591
ADPRHL2	0.999992	0.961416	0.943637	0.925307	0.924909	0.705227	0.384279	0.240077	0.189423	0.156942	0.999992	0.99372	0.982539	0.961142	0.939693	0.720572	0.423996	0.247165	0.191498	0.167039	0.999992	0.890439	1.02104	0.893067	0.862238	0.623265	0.389921	0.235009	0.198688	0.150276	0.999992	0.979652	1.01416	0.977529	1.00748	0.743769	0.438389	0.235067	0.179746	0.152145	0.999992	1.04108	1.02616	0.996912	0.851076	0.611877	0.348495	0.173481	0.12719
ADRM1	0.999992	0.901328	0.931242	0.83529	0.728033	0.447942	0.174593	0.0751208	0.0479656	0.0406887	0.999992	1.0398	1.02293	0.93984	0.872502	0.613094	0.431451	0.193815	0.12915	0.106953	0.999992	1.0602	1.04318	0.955983	0.828479	0.551648	0.234121	0.108725	0.0723846	0.0690458	0.999992	1.00769	1.02562	0.905017	0.794947	0.511277	0.203397	0.0977427	0.066428	0.0602554	0.999992	1.0021	0.929629	0.880885	0.776307	0.446049	0.188805	0.0757733	0.0567813
ADSL	0.999992	0.996468	1.00396	1.03884	1.06026	0.949186	0.785228	0.594771	0.518679	0.118579	0.999992	1.0398	1.02837	1.07362	1.09779	0.927118	0.733374	0.536199	0.447125	0.123777	0.999992	1.0145	1.02895	1.07936	1.14053	1.1333	0.933958	0.707728	0.613053	0.136738	0.999992	0.991043	1.01239	1.03811	1.0974	1.04416	0.828397	0.635731	0.534355	0.119004	0.999992	1.07854	1.07405	1.12134	1.14277	0.963928	0.772864	0.552348	0.474692
ADSS2	0.999992	0.970596	0.991562	0.995049	1.00797	0.868208	0.686087	0.468537	0.299988	0.132529	0.999992	0.983287	1.0004	1.03953	1.08099	0.980389	0.768784	0.509861	0.316194	0.138198	0.999992	0.99899	1.02657	1.07119	1.13323	1.08104	0.862374	0.587522	0.350844	0.124553	0.999992	1.00682	1.03268	1.00598	1.04018	0.845613	0.62895	0.412781	0.276458	0.210894	0.999992	0.971524	0.986638	0.999965	1.02923	0.933777	0.705812	0.496515	0.328574
AFAP1-2																					0.999992	0.995725	0.987029	0.914311	0.764609	0.54197	0.345286	0.200568	0.153633	0.144861	0.999992	1.0997	1.11116	0.946321	0.8021	0.511277	0.312006	0.165597	0.141648	0.0843575
AFDN-5	0.999992	0.986453	0.997346	0.988562	0.843903	0.540196	0.361468	0.226911	0.17479	0.16043	0.999992	0.980679	0.99186	0.999486	0.819144	0.522438	0.352243	0.209347	0.161214	0.121374	0.999992	1.00225	1.01708	0.992751	0.831216	0.526485	0.320022	0.177607	0.139599	0.13403	0.999992	1.03223	1.00887	1.04637	0.803122	0.499961	0.30312	0.169636	0.130902	0.115992	0.999992	0.966173	0.985878	0.974775	0.776307	0.482407	0.289383	0.16484	0.129461
AFF4-1	0.999992	0.956409	1.01057	0.896923	0.720855	0.53302	0.369364	0.222265	0.169099	0.117416
AFG3L2	0.999992	0.992295	0.995694	1.02505	0.901325	0.583247	0.299176	0.161084	0.122759	0.110441	0.999992	1.01024	1.00584	1.03101	0.932777	0.623374	0.3159	0.168153	0.115789	0.0949361	0.999992	1.0047	1.01313	1.04423	0.955305	0.636815	0.313284	0.154647	0.116702	0.100184	0.999992	0.993672	1.00269	1.01241	0.903256	0.577115	0.299171	0.163174	0.123087	0.10846	0.999992	0.98834	0.988159	1.02287	0.920307	0.627839	0.318498	0.158193	0.110534
AFTPH	0.999992	0.927199	0.962642	0.923685	0.848004	0.500219	0.279875	0.165731	0.129263	0.132529	0.999992	1.24237	1.10526	1.07617	0.906098	0.472905	0.272103	0.143166	0.106882	0.103348	0.999992	0.99246	1.02104	0.977227	0.816617	0.481966	0.279598	0.166127	0.118179	0.117784	0.999992	0.969137	1.0071	0.987625	0.863407	0.488645	0.252765	0.141363	0.10355	0.115992	0.999992	1.01433	0.983598	0.919052	0.68123	0.40171	0.217037	0.115654	0.081765
AGA	0.999992	0.887975	0.933721	0.868539	0.832623	0.613998	0.383402	0.223039	0.168286	0.16508	0.999992	1.00328	0.974772	0.989261	0.912026	0.791601	0.537683	0.346436	0.297489	0.248756	0.999992	0.88391	0.937994	0.916763	0.903297	0.732627	0.505297	0.339683	0.239312	0.196307	0.999992	0.934087	0.988583	0.9298	0.924714	0.70262	0.475909	0.27788	0.183654	0.180766	0.999992	0.965409	0.990439	0.930502	0.949845	0.719177	0.473776	0.28847	0.249081
AGAP3-4											0.999992	0.968508	0.942927	0.898088	0.820132	0.660758	0.340129	0.126959	0.0890687	0.0733051	0.999992	1.02021	1.02499	1.03361	1.08852	0.912638	0.464873	0.112777	0.0723846	0.0703996	0.999992	1.01558	0.929497	0.73154	0.536436	0.359025	0.21722	0.118745	0.0801043	0.0768256	0.999992	1.03344	0.922028	0.728219	0.581538	0.348504	0.209097	0.112331	0.0885788
AGFG1-4	0.999992	0.993964	0.988257	1.02343	0.963874	0.660125	0.40709	0.245498	0.18292	0.15578	0.999992	0.861572	0.904091	0.956882	0.968349	0.718703	0.47618	0.319423	0.263643	0.210301	0.999992	1.0047	1.02816	1.04423	1.03742	0.783921	0.525509	0.314696	0.299879	0.231506	0.999992	1.00156	0.980646	1.02985	0.943106	0.639868	0.382109	0.214872	0.185608	0.174741	0.999992	0.931776	0.953953	0.945005	0.843691	0.459351	0.252328	0.16484	0.104478
AGK	0.999992	0.948063	1.07006	1.00802	0.998738	0.776979	0.472014	0.232333	0.138206	0.106953	0.999992	1.05545	1.05633	1.05657	1.01874	0.759825	0.503204	0.230957	0.125587	0.0901292	0.999992	1.04143	1.04714	1.07854	1.10403	0.901993	0.544879	0.23636	0.129258	0.100184	0.999992	1.02609	1.03091	1.0225	0.961498	0.775659	0.479858	0.211641	0.113318	0.0949022	0.999992	1.04567	1.03073	1.05493	1.02738	0.889438	0.558474	0.303758	0.15066
AGL-1	0.999992	1.01984	1.0304	1.01208	0.879791	0.428466	0.255309	0.140948	0.113817	0.109278	0.999992	0.985026	0.985646	1.00375	0.856692	0.401876	0.224578	0.128985	0.088178	0.0829188	0.999992	0.969608	0.981493	0.997654	0.889611	0.401638	0.245069	0.135738	0.0952818	0.0974764	0.999992	0.976147	1.00446	0.992215	0.909387	0.423835	0.268563	0.176098	0.149463	0.144613	0.999992	1.02962	1.03757	1.05645	0.949845	0.464672	0.283207	0.161517	0.124162
AGMAT	0.999992	0.988957	0.998999	0.984507	1.0336	0.880508	0.68872	0.501838	0.471526	0.392937	0.999992	1.03632	1.03303	1.02846	1.01084	0.813097	0.671871	0.467992	0.435546	0.365324	0.999992	0.994909	1.02104	1.09162	1.1168	0.972642	0.739418	0.515264	0.486749	0.37366	0.999992	1.01733	1.04238	1.0225	1.01974	0.76743	0.59143	0.428937	0.396614	0.281694	0.999992	0.983754	1.02388	1.00302	0.941537	0.705875	0.496715	0.338321	0.310404
AGO2	0.999992	0.979776	0.957684	0.91152	0.813141	0.575047	0.40709	0.254017	0.219503	0.184843	0.999992	0.962422	0.977879	0.904905	0.849775	0.653281	0.462202	0.297138	0.284129	0.248756	0.999992	1.0096	1.00285	0.960068	0.859501	0.637782	0.427818	0.270801	0.22454	0.189537	0.999992	0.996301	0.993874	0.938978	0.913474	0.722166	0.522315	0.332002	0.28525	0.224451	0.999992	1.01815	1.00184	0.948822	0.843691	0.673951	0.480834	0.332339	0.317218
AGPAT1											0.999992	0.842445	0.876907	0.835035	0.867561	0.63459	0.410018	0.287008	0.284129	0.294422
AGPAT2	0.999992	0.939717	0.954379	0.949636	0.977204	0.627324	0.356204	0.213746	0.109752	0.0871902	0.999992	0.932862	0.973995	0.973071	0.995028	0.695338	0.391381	0.218126	0.0961942	0.0721033
AGPAT3-3	0.999992	1.03235	1.02131	1.04127	0.947468	0.407965	0.177225	0.092933	0.066664	0.0558017	0.999992	1.03284	1.07186	1.05487	0.980206	0.58786	0.322423	0.178283	0.126478	0.106953	0.999992	1.07081	1.05346	1.10714	0.989065	0.516807	0.295599	0.166127	0.123349	0.102892	0.999992	0.99192	1.05472	0.997722	0.971716	0.471157	0.248815	0.129247	0.0957345	0.0708001	0.999992	1.01127	1.05657	1.09004	1.01169	0.667744	0.360846	0.183451	0.127947
AGPAT5	0.999992	1.00982	1.01718	0.992616	0.98028	0.723677	0.360591	0.183543	0.143084	0.136017	0.999992	1.15456	1.10293	1.15371	1.17486	0.889734	0.612232	0.347111	0.251174	0.164636	0.999992	1.01205	1.02341	1.07936	1.08669	0.866184	0.412659	0.226905	0.16545	0.216614	0.999992	0.983157	1.02121	1.01608	0.96865	0.676902	0.346564	0.192254	0.143602	0.189804	0.999992	0.944771	0.975237	0.972485	0.893537	0.646461	0.277031	0.167499	0.0878217
AGPS	0.999992	0.99146	1.04362	1.07128	1.0336	0.706252	0.320233	0.158761	0.115443	0.0837026	0.999992	1.03545	1.04235	1.0455	1.04147	0.719638	0.361562	0.197867	0.136275	0.11176	0.999992	1.02103	1.03923	1.08917	1.07939	0.747144	0.373078	0.191789	0.127042	0.11643	0.999992	1.00243	1.02474	1.02067	1.0555	0.700562	0.32583	0.175291	0.118203	0.0873703	0.999992	1.06248	1.06189	1.11981	1.10769	0.805194	0.442015	0.256566	0.162773
AGR2	0.999992	1.04153	1.02627	1.14751	0.995661	0.78313	0.427269	0.208325	0.143084	0.126716	0.999992	0.956336	1.03303	1.17842	1.05827	0.808424	0.462202	0.235009	0.189716	0.168241	0.999992	1.01123	1.04081	1.14391	0.889611	0.792631	0.439609	0.220152	0.153633	0.135384	0.999992	1.04449	1.03356	1.13357	1.10761	0.798291	0.434439	0.200332	0.160209	0.123523	0.999992	0.929483	0.973716	1.00226	1.00985	0.753761	0.394372	0.201398	0.155959
AGTPBP1-3																															0.999992	0.874502	0.978001	0.882071	0.919605	0.618264	0.30312	0.172059	0.121133	0.171728
AHCY-1	0.999992	1.02902	1.05271	1.10047	1.15665	1.02299	0.854539	0.642012	0.588595	0.341785	0.999992	1.01198	1.04623	1.08299	1.07111	1.10002	0.810718	0.638846	0.566477	0.292018	0.999992	1.00225	1.03686	1.05893	1.12045	1.02877	0.848899	0.617912	0.579077	0.287014	0.999992	1.03486	1.03709	1.09961	1.1444	1.03901	0.86098	0.638155	0.601759	0.292239	0.999992	0.994455	1.02692	1.06103	1.08554	1.01181	0.827564	0.626792	0.607181
AHCYL1	0.999992	1.0649	1.07502	1.09155	1.06744	0.922535	0.623796	0.35392	0.279664	0.187168	0.999992	1.00415	1.03924	1.05231	1.02764	0.8402	0.565639	0.353864	0.260971	0.21631	0.999992	1.05367	1.07165	1.12185	1.07848	0.870055	0.57267	0.349137	0.239312	0.193599	0.999992	1.00682	0.999166	1.00965	0.970694	0.819895	0.550948	0.309384	0.255943	0.15817	0.999992	1.0021	1.04061	1.02287	0.96923	0.857514	0.584059	0.318381	0.249081
AHCYL2																					0.999992	1.02103	0.959348	0.911043	0.846727	0.701657	0.514561	0.310644	0.248176	0.170584
AHNAK-1	0.999992	0.986453	0.991562	0.972342	0.885944	0.65705	0.452712	0.297386	0.300801	0.327835	0.999992	0.977202	0.986423	0.979888	0.899181	0.662627	0.448224	0.297138	0.328663	0.292018	0.999992	1.00225	1.00443	0.969056	0.924283	0.696818	0.464873	0.305917	0.339764	0.30326	0.999992	1.01821	0.984174	0.995886	0.870559	0.687189	0.431477	0.29242	0.334094	0.292239	0.999992	0.92719	0.93419	0.907602	0.812307	0.617197	0.39349	0.267865	0.31419
AHNAK2-1	0.999992	1.13417	1.07337	0.998293	0.91568	0.599648	0.350063	0.219941	0.165034	0.163918
AHR																																									0.999992	1.00669	0.93571	0.819056	0.744922	0.570198	0.365258	0.211368	0.168073
AHSA1	0.999992	0.974769	0.986604	1.01289	0.891071	0.474593	0.245658	0.133978	0.0959311	0.0790524	0.999992	0.991112	0.987976	1.00971	0.885347	0.475708	0.260921	0.137764	0.0961942	0.0877257	0.999992	0.993277	1.00364	0.996836	0.850377	0.44035	0.253491	0.154647	0.116702	0.0947687	0.999992	0.993672	0.986819	0.996804	0.86545	0.440295	0.246841	0.13894	0.100619	0.0873703	0.999992	1.01356	1.02312	1.04042	0.917537	0.458464	0.247916	0.135594	0.0923642
AIDA-1	0.999992	1.0215	1.018	0.898545	0.697271	0.40694	0.250922	0.129332	0.0967441	0.097653	0.999992	0.985896	0.99419	0.914278	0.715392	0.43739	0.238556	0.141816	0.0890687	0.086524	0.999992	0.957365	1.03448	0.969056	0.868625	0.60778	0.391605	0.241087	0.189825	0.157045	0.999992	1.01733	0.974473	0.971104	0.850124	0.604891	0.328792	0.205987	0.182677	0.135575
AIF1L-2	0.999992	1.0382	1.05106	1.10777	1.1505	0.817981	0.529919	0.274927	0.15853	0.108116																					0.999992	0.991043	0.997402	1.02709	1.03507	0.76743	0.487757	0.268187	0.211983	0.177753
AIFM1-1	0.999992	1.02234	1.05353	1.09804	1.14127	0.965587	0.750134	0.503387	0.369091	0.112766	0.999992	1.00154	1.03613	1.07958	1.12842	0.955155	0.745488	0.492979	0.334008	0.124979	0.999992	1.01613	1.02341	1.08263	1.04928	1.01426	0.774789	0.501758	0.350105	0.121845	0.999992	1.02609	1.01328	1.06564	1.08002	0.988606	0.747433	0.507293	0.355585	0.119004	0.999992	0.984518	1.00412	1.03279	1.04861	0.936437	0.708459	0.486545	0.3634
AIFM2-1	0.999992	1.01483	1.00478	0.948014	0.893122	0.660125	0.397439	0.181219	0.112191	0.0941654	0.999992	1.03023	1.00196	1.00119	0.982182	0.759825	0.46593	0.220827	0.13004	0.105752	0.999992	1.00797	1.01787	1.0573	1.09947	0.921349	0.589513	0.30119	0.206075	0.139445	0.999992	0.967384	1.01504	0.951829	1.01872	0.805493	0.560822	0.28515	0.187561	0.131055	0.999992	1.05255	1.05201	1.09691	1.16584	0.879684	0.59994	0.310405	0.158988
AIMP1-2	0.999992	0.974769	0.950247	0.788254	0.465531	0.242934	0.122829	0.0673764	0.0471526	0.047664	0.999992	1.03632	0.999627	0.854633	0.583973	0.317762	0.190099	0.10805	0.0837246	0.0877257	0.999992	1.01613	0.976748	0.790115	0.479021	0.242919	0.12464	0.0661807	0.0480102	0.0473844	0.999992	1.03748	0.947135	0.808641	0.492499	0.263354	0.145142	0.0807791	0.0595898	0.0527234	0.999992	0.992926	0.960794	0.829742	0.572307	0.34939	0.209979	0.120307	0.09085
AIMP2	0.999992	0.998971	0.939505	0.819882	0.531156	0.313662	0.177225	0.102226	0.0788587	0.0778899	0.999992	1.01806	0.952248	0.788171	0.485162	0.274771	0.162144	0.090492	0.0676922	0.0600861	0.999992	1.00225	0.968048	0.80564	0.495445	0.268081	0.152431	0.0938685	0.0649984	0.0582151	0.999992	0.995425	0.946253	0.797627	0.510892	0.2829	0.164889	0.0872414	0.066428	0.0647745	0.999992	1.02121	0.956994	0.803026	0.522461	0.250958	0.143809	0.0790967	0.0658663
AIP	0.999992	0.99146	0.962642	0.900167	0.555766	0.288036	0.157046	0.0844141	0.0617862	0.0558017	0.999992	0.963291	0.950694	0.925355	0.608676	0.350473	0.199418	0.112777	0.0935221	0.0793137	0.999992	1.01613	1.00127	0.909409	0.562052	0.285502	0.145694	0.0749598	0.0517033	0.0460305	0.999992	1.03398	0.95419	0.920621	0.552785	0.293187	0.152054	0.0840103	0.0605667	0.0542298	0.999992	1.00898	0.986638	0.940425	0.706153	0.45137	0.27262	0.144235	0.11432
AK1	0.999992	1.00732	0.975036	0.956123	0.762896	0.418216	0.229866	0.138625	0.0943052	0.0790524	0.999992	1.03632	1.01827	1.05402	0.814203	0.385987	0.179849	0.0938685	0.0650201	0.0588844	0.999992	0.982666	0.972793	0.9568	0.771908	0.417123	0.224015	0.120881	0.0901114	0.0812303	0.999992	1.04449	1.00269	1.03077	0.885886	0.506133	0.276461	0.166405	0.126995	0.105447	0.999992	1.01127	0.8711	1.00149	0.74123	0.339636	0.142045	0.0704559	0.0499675
AK2	0.999992	1.00398	1.02131	1.07452	1.13409	1.00044	0.837869	0.565342	0.411366	0.147642	0.999992	0.965899	0.972442	1.00971	1.08001	0.985062	0.75667	0.494329	0.358947	0.155022	0.999992	0.970424	0.997311	1.01645	1.08487	0.972642	0.757946	0.507836	0.357491	0.147568	0.999992	0.988415	0.964773	1.03627	1.00646	0.96906	0.712876	0.491137	0.364377	0.149132	0.999992	0.959294	0.979037	0.996912	1.08184	1.00117	0.762277	0.503826	0.3634
AK3-1	0.999992	1.00565	1.02131	1.07128	1.06949	0.91536	0.660644	0.289641	0.109752	0.0871902	0.999992	0.97981	0.999627	1.08214	1.06024	1.03647	0.702622	0.317397	0.114008	0.0937343	0.999992	0.975321	1.00997	1.0573	1.13779	1.02877	0.726786	0.303891	0.116702	0.092061	0.999992	1.01383	0.986819	1.09685	1.01667	0.957744	0.644748	0.265763	0.0928038	0.0738128	0.999992	0.932541	0.956994	1.02592	1.04861	1.026	0.678462	0.300435	0.105235
AK6	0.999992	1.05739	1.0023	0.738786	0.560893	0.374139	0.241271	0.135527	0.109752	0.0906778											0.999992	0.945939	0.938785	0.745176	0.60311	0.411316	0.290546	0.176257	0.137383	0.0988302											0.999992	0.973053	0.957754	0.766386	0.671076	0.47886	0.341436	0.21602	0.158988
AKAP1	0.999992	0.990626	0.984126	0.832046	0.538334	0.277786	0.157046	0.0975797	0.0821106	0.0895152	0.999992	1.03719	1.01283	0.868266	0.564211	0.317762	0.193827	0.112102	0.09085	0.0961378	0.999992	1.02021	1.00443	0.893067	0.647819	0.381314	0.236647	0.145192	0.124826	0.106953	0.999992	0.999806	1.00093	0.838013	0.578329	0.319934	0.189574	0.121169	0.0957345	0.103941	0.999992	0.982225	0.979797	0.855695	0.602769	0.358258	0.222331	0.132271	0.111291
AKAP11	0.999992	0.998137	0.95851	0.831235	0.631645	0.329037	0.200036	0.113843	0.0878014	0.097653	0.999992	0.992851	0.970112	0.898088	0.792465	0.511223	0.281422	0.153971	0.106882	0.0913309	0.999992	1.01286	0.944321	0.751713	0.562964	0.319375	0.200435	0.117504	0.0864183	0.0744611	0.999992	0.979652	0.918033	0.78753	0.636571	0.3796	0.190561	0.134093	0.0947576	0.0888767	0.999992	0.961587	0.903785	0.776309	0.623999	0.322787	0.180864	0.097043	0.0764655
AKAP13-2	0.999992	0.966423	0.947768	0.826369	0.68189	0.405915	0.245658	0.165731	0.107313	0.106953											0.999992	1.04061	1.10566	1.014	0.918808	0.732627	0.587829	0.316722	0.227494	0.132676	0.999992	0.939344	0.991229	0.88666	0.818448	0.58123	0.330766	0.197101	0.145555	0.149132	0.999992	0.974581	0.93419	0.759516	0.599076	0.357371	0.197627	0.121636	0.0863075
AKAP8	0.999992	0.911342	0.897364	0.692561	0.537309	0.341338	0.200036	0.121587	0.0991831	0.111603	0.999992	0.998937	0.925839	0.754088	0.572116	0.39066	0.24042	0.137764	0.146073	0.158627	0.999992	0.999806	0.931667	0.750896	0.64052	0.403574	0.250122	0.147218	0.132213	0.132676	0.999992	0.923572	0.933025	0.767337	0.618179	0.39606	0.238942	0.143787	0.114295	0.12503	0.999992	0.904259	0.913667	0.745012	0.602769	0.357371	0.205568	0.114989	0.0893359
AKAP8L	0.999992	0.96392	0.884143	0.680396	0.482962	0.305462	0.183366	0.10455	0.0747938	0.0685896	0.999992	0.991112	0.866809	0.628832	0.391292	0.235518	0.140711	0.0756351	0.0578946	0.0516741	0.999992	0.981034	0.868396	0.674907	0.46716	0.294212	0.17938	0.104674	0.0790322	0.0609227	0.999992	0.950736	0.918915	0.73613	0.533371	0.347709	0.199447	0.104205	0.0713124	0.078332	0.999992	0.941713	0.896944	0.655702	0.470769	0.302391	0.179982	0.0884022	0.0643521
AKAP9-6	0.999992	0.944725	0.894885	0.712835	0.602934	0.416166	0.250045	0.137076	0.0975571	0.0930028	0.999992	0.909389	0.887781	0.722561	0.62251	0.430848	0.267444	0.177607	0.145182	0.149014	0.999992	0.900233	0.89845	0.695334	0.585774	0.398735	0.236647	0.142491	0.109316	0.109661	0.999992	0.963003	0.930379	0.751734	0.636571	0.428979	0.266588	0.163174	0.127972	0.122017	0.999992	0.969231	0.928869	0.741196	0.64523	0.410578	0.242623	0.145565	0.108263
AKR1A1	0.999992	1.00064	0.994867	1.05587	0.976179	0.630399	0.258818	0.144046	0.102435	0.0697521	0.999992	1.01285	1.03147	1.0864	1.02566	0.635524	0.245079	0.136413	0.0961942	0.0672964	0.999992	1.01531	1.03448	1.05893	1.02191	0.614555	0.233279	0.132361	0.0878956	0.075815	0.999992	1.00682	0.99652	1.03352	0.992151	0.616207	0.2656	0.148634	0.0761968	0.0602554	0.999992	1.02885	0.999561	1.06485	1.04861	0.651782	0.256739	0.139582	0.09085
AKR1B10	0.999992	0.918853	0.918848	0.930983	0.882868	0.690876	0.480788	0.251694	0.140645	0.101141	0.999992	1.02154	1.06409	1.06339	1.10767	0.896276	0.644847	0.328202	0.165668	0.133391	0.999992	1.05041	1.07798	1.13901	1.17702	1.02394	0.706574	0.348462	0.168405	0.111015	0.999992	1.02259	1.02915	1.06932	1.06879	0.889848	0.609202	0.317462	0.179746	0.12503	0.999992	1.05866	1.04061	1.05493	1.03292	0.863722	0.590235	0.319046	0.162773
AKR1C2	0.999992	1.09495	0.968426	0.711213	0.55474	0.456142	0.225479	0.135527	0.12845	0.0883527	0.999992	1.06675	0.979432	0.650986	0.57014	0.346734	0.219919	0.133712	0.0837246	0.0781119	0.999992	1.07	1.059	0.862018	0.838515	0.637782	0.405922	0.311995	0.194995	0.246399	0.999992	1.02522	1.0168	0.595696	0.477173	0.285986	0.176738	0.100166	0.0722893	0.0512171	0.999992	1.11599	1.00716	0.704556	0.547384	0.388409	0.247034	0.150217	0.117348
AKR1C3	0.999992	1.04988	1.06923	1.04371	0.813141	0.564796	0.343044	0.175798	0.099996	0.0767273	0.999992	1.03893	1.04312	1.0063	0.793453	0.548607	0.338265	0.180309	0.109554	0.0817171	0.999992	1.00144	0.99652	1.00337	0.81388	0.601006	0.341918	0.173555	0.108577	0.0812303	0.999992	1.02171	1.03003	1.00965	0.795969	0.558598	0.344589	0.189023	0.121133	0.0798384	0.999992	0.980696	1.0102	0.972485	0.746768	0.550689	0.33879	0.178798	0.119619
AKR7A2	0.999992	0.998971	1.00974	1.00235	0.98028	0.738028	0.392175	0.223814	0.169912	0.146479	0.999992	0.983287	1.02914	1.06424	1.07309	0.757956	0.328015	0.149244	0.0899594	0.0709016	0.999992	1.00878	1.03448	1.07282	1.07301	0.793599	0.350339	0.195166	0.127042	0.0974764	0.999992	1.07867	1.09794	1.09777	1.16279	0.830182	0.369273	0.205179	0.153371	0.164196	0.999992	0.976875	1.00032	1.02668	0.941537	0.689026	0.357317	0.206715	0.165044
AKR7A3																					0.999992	1.15733	1.16814	1.19212	1.17976	0.739402	0.359603	0.22623	0.166928	0.16923
AKT1											0.999992	1.02502	1.00429	0.932172	0.709464	0.490662	0.300059	0.178283	0.119352	0.0973395	0.999992	1.06918	0.992566	0.87836	0.568438	0.327117	0.224015	0.128985	0.0930659	0.0595689	0.999992	1.07692	1.01239	0.915114	0.691747	0.438237	0.261651	0.159135	0.0928038	0.0738128	0.999992	1.07089	1.05049	0.933555	0.691384	0.449596	0.296441	0.185445	0.130975
AKT1S1-3	0.999992	0.829555	0.946942	0.9026	0.87569	0.66115	0.457977	0.326814	0.212187	0.166243	0.999992	0.985896	1.0672	1.20995	1.16103	0.897211	0.555388	0.271476	0.228016	0.134593	0.999992	0.973689	0.986239	1.04995	0.973553	0.802309	0.549932	0.343734	0.260732	0.171938											0.999992	0.929483	0.883262	0.874779	0.896307	0.695234	0.464954	0.283818	0.233939
AKT2	0.999992	0.972265	1.01057	0.982074	0.829547	0.506369	0.30795	0.177347	0.143897	0.115091											0.999992	0.990012	1.00443	0.941275	0.791069	0.516807	0.300652	0.195841	0.169144	0.121845	0.999992	1.05501	1.07853	1.01333	0.926757	0.593575	0.393958	0.26334	0.208076	0.128043	0.999992	0.986811	1.03529	0.964089	0.895384	0.569311	0.391726	0.244602	0.190785
AKTIP-2											0.999992	1.03197	0.978656	0.904053	0.731202	0.525242	0.365289	0.192464	0.139838	0.115365
ALAD-1											0.999992	1.01111	1.02526	0.990113	0.912026	0.765433	0.614095	0.443681	0.397246	0.378542											0.999992	0.974395	0.975355	0.874728	0.824579	0.690275	0.558847	0.395818	0.344839	0.311822
ALAD-2	0.999992	1.00148	1.01718	1.03803	1.08077	0.914335	0.707144	0.487898	0.441446	0.383637											0.999992	0.945939	0.975166	0.991934	1.04016	0.904896	0.698152	0.467992	0.405501	0.369598											0.999992	1.07395	1.12194	1.09767	1.17323	0.961267	0.832858	0.565641	0.460307
ALAS1	0.999992	0.939717	0.984952	0.884759	0.789556	0.571972	0.391298	0.239302	0.190236	0.223207	0.999992	0.945903	0.938267	0.91087	0.775667	0.552345	0.337333	0.198542	0.154979	0.141803	0.999992	0.949203	0.958557	0.909409	0.733587	0.485837	0.289704	0.160049	0.118918	0.113722	0.999992	0.927953	0.966536	0.896757	0.812318	0.607977	0.347551	0.210026	0.154347	0.215413	0.999992	0.957001	0.947872	0.924395	0.804922	0.605669	0.370551	0.200733	0.14536
ALB-1	0.999992	0.875456	0.923805	0.943959	0.983357	0.886659	0.751011	0.549079	0.534938	0.513841	0.999992	0.97981	0.978656	0.979888	1.06914	0.972913	0.875016	0.705702	0.527287	0.593651	0.999992	0.882278	0.934831	0.989483	0.916071	0.907799	0.764683	0.553081	0.390729	0.759504	0.999992	0.878007	0.934789	1.05922	0.990108	0.930997	0.86098	0.616344	0.611528	0.647745	0.999992	0.923368	0.954713	0.928975	0.910153	0.755535	0.626408	0.411436	0.33236
ALCAM-1	0.999992	1.18091	1.16343	1.24401	1.25816	1.03529	0.945783	0.588576	0.500793	0.416188	0.999992	0.941556	0.997297	1.01482	0.98317	0.81777	0.654165	0.404513	0.329554	0.254765											0.999992	1.04712	0.999166	1.07482	1.03915	0.963916	0.676343	0.491945	0.365354	0.366051
ALDH16A1	0.999992	0.915515	0.9519	0.900167	0.912604	0.748278	0.546589	0.382574	0.306492	0.197631	0.999992	0.735509	0.801566	0.794135	0.78456	0.67945	0.511591	0.40924	0.322429	0.18146	0.999992	0.761485	0.781398	0.741091	0.754572	0.644557	0.517087	0.403837	0.328685	0.224737	0.999992	0.917438	0.960363	0.960089	0.936975	0.802406	0.573657	0.435399	0.337024	0.22897	0.999992	0.833172	0.920508	0.864855	0.928614	0.759969	0.602587	0.470592	0.34523
ALDH18A1	0.999992	1.06156	1.15352	1.21969	1.00386	0.696001	0.40709	0.216069	0.148775	0.111603	0.999992	1.05719	1.15109	1.24659	0.920919	0.585991	0.342924	0.197867	0.12915	0.114164	0.999992	1.0651	1.12623	1.21009	0.946181	0.605845	0.356234	0.198542	0.121872	0.112369	0.999992	1.06114	1.12968	1.21434	0.907343	0.660442	0.372236	0.231028	0.200261	0.17926	0.999992	1.11599	1.16375	1.28698	0.917537	0.657102	0.375845	0.220673	0.131733
ALDH1A1	0.999992	0.986453	1.03453	1.09318	1.1628	1.08859	0.932623	0.727201	0.690216	0.491753	0.999992	1.01632	1.04701	1.11281	1.15905	1.19161	0.937451	0.773234	0.697408	0.499916	0.999992	1.02347	1.0329	1.17823	1.13414	1.25621	0.92722	0.815778	0.689869	0.468428	0.999992	0.953364	0.976237	1.017	1.10761	1.02153	0.881714	0.767401	0.640835	0.427813	0.999992	1.0235	1.04593	1.10073	1.13815	1.06413	0.89197	0.711206	0.683647
ALDH1B1	0.999992	1.0215	1.06758	1.12156	1.12281	0.920485	0.379015	0.182768	0.129263	0.0999781	0.999992	1.01372	1.04934	1.10344	1.12743	0.896276	0.353175	0.172205	0.111336	0.0853223	0.999992	1.02511	1.07086	1.0908	1.1387	0.928123	0.36634	0.174231	0.119656	0.0934149	0.999992	1.02084	1.02915	1.08217	1.0882	0.898078	0.346564	0.170444	0.120157	0.0798384	0.999992	0.950121	0.989679	1.02668	1.03477	0.882344	0.357317	0.178798	0.117348
ALDH1L2-1																					0.999992	1.06755	1.07007	1.06302	0.996364	0.7094	0.509508	0.307267	0.225279	0.128615
ALDH2	0.999992	1.01483	1.03949	1.11994	1.171	1.06912	0.497457	0.176573	0.121133	0.0964905	0.999992	1.03284	1.05866	1.15968	1.19166	1.02899	0.483635	0.165452	0.0970849	0.0709016	0.999992	1.0447	1.06612	1.13492	1.17337	1.09071	0.495191	0.167478	0.107838	0.0852918	0.999992	1.04449	0.985938	1.19598	1.04426	1.08222	0.483807	0.181753	0.107457	0.0768256	0.999992	0.976875	0.99576	1.07401	0.994153	0.999399	0.468483	0.162182	0.10372
ALDH3A1	0.999992	0.965589	0.984126	0.994238	0.77315	0.369014	0.169328	0.092933	0.06829	0.0546392	0.999992	1.02067	1.0237	1.02079	0.82112	0.414025	0.230169	0.110751	0.0765991	0.0624896	0.999992	0.999806	0.93404	1.02625	0.782857	0.407445	0.19875	0.101297	0.0679529	0.0676919	0.999992	0.99893	1.0168	1.03994	0.840928	0.3796	0.193523	0.0977427	0.0693586	0.0602554	0.999992	1.03955	1.03225	1.04271	0.836307	0.406144	0.207332	0.111001	0.0764655
ALDH3A2-2	0.999992	0.937214	0.973384	0.928551	0.712652	0.408991	0.207055	0.106099	0.0804846	0.0685896	0.999992	1.05806	1.00662	0.951769	0.731202	0.364492	0.191031	0.105349	0.0748177	0.0709016	0.999992	1.02919	0.919013	0.967422	0.739061	0.318407	0.154958	0.0844141	0.0598281	0.0609227	0.999992	1.10233	1.03973	0.994968	0.818448	0.43618	0.219194	0.115514	0.0801043	0.0692937	0.999992	1.16873	1.11282	1.13279	0.898153	0.484181	0.247916	0.131606	0.0893359
ALDH4A1											0.999992	1.02937	1.0571	1.01653	0.868549	0.585991	0.364357	0.196516	0.146963	0.136996	0.999992	1.05122	1.0503	0.949446	0.791069	0.432608	0.17938	0.0945438	0.065737	0.0636304	0.999992	1.00594	1.0168	0.924293	0.799034	0.460869	0.220182	0.119553	0.0869425	0.078332	0.999992	1.02656	1.00412	0.941189	0.739384	0.495709	0.295559	0.171487	0.140818
ALDH5A1-2											0.999992	0.963291	0.990306	1.01141	1.01874	0.819639	0.601049	0.34576	0.244939	0.242748	0.999992	0.917373	0.941949	0.87264	0.875012	0.683269	0.47919	0.264047	0.135167	0.158399	0.999992	1.03223	1.05472	1.05279	1.06572	0.942313	0.68128	0.395818	0.250082	0.152145
ALDH6A1	0.999992	0.941387	0.932895	0.763114	0.615239	0.364914	0.209687	0.113843	0.0837365	0.0918403	0.999992	1.00502	0.99186	0.875934	0.694642	0.410287	0.273035	0.143166	0.0997569	0.108155	0.999992	1.0349	0.994147	0.829335	0.60311	0.336796	0.209698	0.123582	0.0827252	0.0879995	0.999992	1.04712	0.992993	0.874728	0.651898	0.415605	0.252765	0.159943	0.10648	0.0813447	0.999992	0.978403	1.01704	0.874779	0.707999	0.449596	0.269091	0.150217	0.105235
ALDH7A1	0.999992	1.01066	1.01222	1.07209	1.07974	0.878458	0.38077	0.148693	0.1065	0.0895152											0.999992	1.01776	1.03211	1.09162	1.07574	0.896186	0.43624	0.203269	0.141815	0.0988302
ALDH7A1-2											0.999992	1.02241	1.05011	1.08128	1.08198	0.851415	0.390449	0.174906	0.125587	0.112962											0.999992	1.00944	1.01592	1.07849	1.1025	0.902193	0.408768	0.168021	0.126018	0.102434	0.999992	1.00592	0.99804	1.04958	1.03015	0.853967	0.386432	0.167499	0.118862
ALDH9A1	0.999992	0.964754	1.00561	1.02019	1.05924	0.918435	0.714163	0.436785	0.264217	0.124391	0.999992	1.01285	1.02837	1.04805	1.07605	0.941136	0.709145	0.439629	0.269878	0.140601	0.999992	0.998174	1.01155	1.014	1.03925	0.91651	0.680467	0.408564	0.257039	0.132676	0.999992	0.986662	1.00446	1.03444	1.0974	0.990663	0.735585	0.452363	0.278411	0.143106	0.999992	1.01356	1.04213	1.06027	1.07815	0.924909	0.695225	0.436694	0.27255
ALDOA-2	0.999992	1.00982	1.02048	1.06074	1.1023	0.978912	0.783473	0.553726	0.443885	0.190656											0.999992	0.985115	1.00127	1.02952	1.09217	1.01813	0.812686	0.582795	0.467545	0.173291	0.999992	1.04099	0.992993	1.1198	1.08718	0.998893	0.792852	0.556568	0.45132	0.164196	0.999992	0.973817	0.972196	0.998439	0.995999	0.943532	0.713752	0.509144	0.429266
ALDOC	0.999992	0.960581	1.00809	0.997482	1.03052	0.897934	0.741361	0.500289	0.332507	0.123229	0.999992	0.989373	0.999627	1.00119	1.01578	0.860761	0.672803	0.447733	0.292145	0.122576	0.999992	0.968792	0.99652	0.996836	1.04928	0.954254	0.756261	0.514589	0.343458	0.148922	0.999992	0.976147	1.00534	1.02709	1.1117	0.999922	0.8047	0.556568	0.373169	0.164196	0.999992	1.00974	1.02008	1.00226	0.985845	0.887665	0.67405	0.449323	0.299805
ALG1	0.999992	1.07241	1.0461	1.05912	1.01514	0.794405	0.413232	0.144046	0.0918663	0.109278	0.999992	1.00154	1.00429	0.958586	0.944634	0.721507	0.373676	0.143166	0.0926314	0.103348	0.999992	1.07489	1.06849	1.10878	1.08669	0.818762	0.405922	0.145192	0.0923273	0.0974764	0.999992	1.09094	1.03885	1.05004	1.01463	0.74274	0.390995	0.141363	0.0859656	0.131055	0.999992	1.1672	1.1341	1.19385	1.17877	0.906287	0.449073	0.150217	0.0946355
ALG11	0.999992	1.05238	1.05684	0.897734	0.709575	0.426416	0.228111	0.127783	0.0975571	0.0941654	0.999992	1.06327	1.07108	1.10685	1.23119	0.920575	0.618755	0.384929	0.309068	0.301632	0.999992	1.03653	1.06533	0.991934	0.912421	0.579714	0.304863	0.166127	0.124826	0.092061	0.999992	1.04712	1.03003	1.00139	0.899169	0.648097	0.387046	0.19387	0.139694	0.090383	0.999992	1.04032	1.04137	1.02592	0.964614	0.650008	0.321144	0.157529	0.0931213
ALG13-2	0.999992	1.06156	0.99652	0.964233	0.885944	0.651925	0.352695	0.198257	0.121133	0.106953	0.999992	1.05806	0.981763	0.951769	0.842858	0.60001	0.350379	0.191789	0.110445	0.0841206											0.999992	1.03661	1.02386	0.983036	0.915518	0.596661	0.337678	0.154288	0.0918269	0.0723064
ALG14																					0.999992	0.921454	0.987029	0.951897	0.975378	0.79747	0.558353	0.299839	0.163973	0.147568
ALG2-1	0.999992	1.01984	0.966773	0.992616	0.87569	0.580172	0.293035	0.171152	0.11463	0.140667																					0.999992	0.984033	0.967418	1.04545	0.966607	0.785947	0.421604	0.220527	0.167047	0.10846	0.999992	1.03115	0.9988	0.902259	0.756922	0.467332	0.252328	0.140912	0.11432
ALG5	0.999992	1.03319	1.03701	1.10696	1.05719	0.765704	0.284261	0.133978	0.0821106	0.0685896	0.999992	1.02328	1.05244	1.11196	1.09878	0.768237	0.316832	0.166127	0.114008	0.0925326	0.999992	1.03245	1.05188	1.0908	1.08304	0.798438	0.325917	0.170854	0.124088	0.106953	0.999992	1.01733	1.05296	1.07574	1.0647	0.789033	0.331754	0.167213	0.108434	0.0873703	0.999992	0.998277	1.00412	1.03126	0.98123	0.736912	0.293794	0.142241	0.0984209
ALG9-3	0.999992	0.944725	1.00148	0.976397	1.01719	0.78518	0.479033	0.254017	0.171538	0.126716	0.999992	0.898956	0.955354	0.926207	0.927836	0.720572	0.423996	0.245139	0.179919	0.152619	0.999992	1.09775	1.11515	1.16761	1.16151	0.948447	0.561722	0.255268	0.186132	0.138092	0.999992	0.988415	1.01151	1.01241	1.00441	0.798291	0.479858	0.256878	0.176816	0.149132	0.999992	0.967702	0.955473	0.958745	0.908307	0.719177	0.45966	0.239284	0.190785
ALKBH1																															0.999992	1.01996	0.95419	0.879317	0.657007	0.430008	0.266588	0.166405	0.104526	0.0994214
ALKBH3-1											0.999992	0.684215	0.735545	0.716596	0.67488	0.472905	0.288876	0.181659	0.135384	0.143005
ALKBH4-1	0.999992	1.05572	1.10394	1.08507	0.868512	0.484843	0.311459	0.180445	0.160156	0.144154
ALKBH5-1	0.999992	1.02401	0.970078	0.9026	0.798785	0.862058	0.439552	0.515004	0.234137	0.395262	0.999992	1.03371	0.972442	0.946657	0.931788	0.73646	0.590799	0.438278	0.413279	0.462663	0.999992	1.14753	1.03132	1.03606	0.872275	0.745208	0.454767	0.294437	0.259994	0.227445											0.999992	1.1351	1.08013	0.990805	0.882461	0.704102	0.464954	0.308411	0.248323
ALKBH6-2											0.999992	1.03023	0.971665	0.920242	0.684761	0.520569	0.438906	0.253242	0.217328	0.235538
ALYREF	0.999992	0.947228	0.935374	0.853942	0.78648	0.623224	0.450958	0.308228	0.224381	0.163918	0.999992	1.01024	0.998073	0.930467	0.87843	0.725245	0.511591	0.349137	0.317975	0.241546	0.999992	0.982666	0.972793	0.880811	0.846727	0.689076	0.517087	0.36737	0.298402	0.196307	0.999992	0.985786	0.971828	0.927964	0.853189	0.726281	0.532188	0.375623	0.321394	0.224451	0.999992	0.975346	0.966875	0.896152	0.847384	0.659763	0.464954	0.314393	0.274821
AMACR-5	0.999992	0.988957	0.949421	1.00316	0.804937	0.447942	0.236007	0.138625	0.107313	0.110441	0.999992	0.983287	0.967782	0.965402	0.84187	0.520569	0.29074	0.17288	0.122915	0.106953	0.999992	0.927983	0.964094	0.924934	0.87045	0.59907	0.400027	0.241087	0.190564	0.161107	0.999992	0.99893	0.945371	0.954582	0.829688	0.550368	0.314969	0.214065	0.178769	0.150638	0.999992	1.00286	0.87338	0.996912	0.83723	0.548029	0.317615	0.16484	0.102963
AMD1-1	0.999992	1.16755	1.12047	1.1021	1.06436	0.710352	0.371996	0.209874	0.147149	0.0953279																					0.999992	1.15666	1.12175	1.01241	1.08616	0.769487	0.550948	0.267379	0.202215	0.15817	0.999992	1.18326	1.14854	1.16943	1.23138	0.722724	0.425252	0.212697	0.149145
AMDHD2																					0.999992	0.896969	0.926922	0.934738	0.932495	0.7094	0.454767	0.249191	0.166928	0.154338
AMDHD2-3											0.999992	0.85027	0.919626	0.846112	0.834954	0.617767	0.405359	0.249866	0.166558	0.141803
AMFR	0.999992	0.985618	1.06262	1.05344	0.963874	0.684726	0.368487	0.181994	0.119507	0.0918403											0.999992	0.926351	1.00443	0.969873	0.829391	0.522614	0.289704	0.131011	0.0849411	0.0852918	0.999992	1.04888	1.00887	1.03444	0.77349	0.49276	0.245853	0.117937	0.0820581	0.0738128
AMMECR1	0.999992	1.02317	0.937853	0.831235	0.646001	0.473568	0.303563	0.168054	0.118694	0.104628											0.999992	1.00062	0.933249	0.767237	0.627746	0.449061	0.314969	0.174231	0.129997	0.113722	0.999992	0.967384	0.894222	0.748062	0.598765	0.43618	0.272512	0.163982	0.126995	0.106953	0.999992	1.00669	0.903785	0.773256	0.590769	0.446049	0.276149	0.17481	0.123405
AMPD2-1	0.999992	0.994799	0.99652	1.02505	1.05308	0.854882	0.610635	0.369409	0.21869	0.166243	0.999992	0.977202	0.986423	0.991817	0.8893	0.672908	0.469657	0.263372	0.154979	0.123777	0.999992	0.97124	0.985448	1.00582	0.905122	0.712303	0.4674	0.251217	0.134429	0.101538	0.999992	0.992796	1.01063	1.04637	1.01463	0.856929	0.605253	0.349773	0.19733	0.17926	0.999992	0.954708	0.976757	0.974775	0.96646	0.804307	0.546122	0.319046	0.172615
ANAPC1	0.999992	0.970596	0.985778	0.946392	0.833649	0.544296	0.270224	0.154114	0.129263	0.498728	0.999992	0.932862	0.920402	0.902349	0.868549	0.597206	0.323355	0.187062	0.146963	0.121374	0.999992	0.896969	0.886587	0.816262	0.776471	0.543905	0.307389	0.192464	0.146985	0.967995	0.999992	1.03047	1.05208	0.988543	0.929823	0.633695	0.405806	0.256878	0.192446	0.182272	0.999992	0.989105	0.999561	0.941952	0.899076	0.653555	0.4129	0.262548	0.211226
ANAPC16																					0.999992	0.957365	1.00127	0.902872	0.721725	0.473256	0.288862	0.166127	0.115224	0.128615	0.999992	1.08217	1.03532	1.03994	0.878734	0.588431	0.333728	0.19387	0.151417	0.144613
ANAPC2	0.999992	0.891313	0.856875	0.825558	0.783404	0.622199	0.34743	0.182768	0.173164	0.17438	0.999992	0.882437	0.928946	0.86997	0.827049	0.511223	0.261853	0.156673	0.130931	0.140601	0.999992	1.02511	1.00127	0.943726	0.729025	0.416155	0.186118	0.0972451	0.0642598	0.0636304	0.999992	1.01908	1.05296	0.894003	0.765316	0.41972	0.171801	0.0872414	0.0605667	0.0632681
ANAPC4-3	0.999992	1.02234	1.0337	1.02019	0.988484	0.638599	0.34743	0.208325	0.154465	0.125554											0.999992	1.15325	1.09143	1.1194	1.08669	0.721013	0.453083	0.273502	0.228972	0.190891	0.999992	1.01207	1.04238	0.994968	0.831731	0.577115	0.346564	0.202756	0.158255	0.122017	0.999992	1.03573	1.00944	0.915999	0.811384	0.443389	0.239976	0.12363	0.0863075
ANAPC5	0.999992	1.01316	0.970905	0.933416	0.853131	0.561721	0.30795	0.166505	0.134141	0.123229	0.999992	1.05632	1.09206	1.0455	0.995028	0.730853	0.446361	0.246489	0.189716	0.334079	0.999992	0.970424	1.00285	0.930653	0.830303	0.514871	0.290546	0.17153	0.131474	0.139445	0.999992	1.02697	0.963009	0.9298	0.878734	0.599747	0.383097	0.220527	0.170954	0.129549	0.999992	1.04185	0.999561	0.962562	0.949845	0.647348	0.374963	0.220009	0.174129
ANAPC7-1	0.999992	0.98228	0.944463	0.91963	0.871588	0.552496	0.30795	0.163407	0.111378	0.109278	0.999992	1.00589	0.9872	0.926207	0.880407	0.53085	0.293536	0.152621	0.121133	0.140601	0.999992	1.02347	0.937994	0.949446	0.832128	0.528421	0.27286	0.122232	0.0834639	0.0744611	0.999992	0.99893	0.966536	0.923375	0.826623	0.517449	0.292259	0.163982	0.113318	0.106953	0.999992	1.0021	0.985878	0.910655	0.816922	0.517878	0.309675	0.166834	0.118862
ANGEL1											0.999992	0.964161	1.02837	1.06339	0.840882	0.493466	0.295399	0.181659	0.132712	0.106953	0.999992	0.987563	0.932458	0.914311	0.501832	1.022	0.881743	0.607107	0.26738	0.0866457
ANK3											0.999992	0.985026	0.984093	0.987556	0.810251	0.488793	0.299127	0.178958	0.161214	0.191074											0.999992	0.962127	0.999166	0.913278	0.717292	0.493789	0.312006	0.196293	0.147509	0.159677	0.999992	0.989869	1.01248	0.967905	0.701538	0.435408	0.25321	0.180128	0.119619
ANK3-4	0.999992	0.99146	1.0147	0.984507	0.749566	0.506369	0.32111	0.192062	0.122759	0.0999781											0.999992	1.05939	1.01866	0.973141	0.673367	0.416155	0.331812	0.167478	0.139599	0.11643
ANKFY1-4	0.999992	0.967258	0.964294	0.727432	0.545512	0.364914	0.230743	0.13243	0.111378	0.15578	0.999992	1.02067	0.99652	0.799248	0.621522	0.416829	0.257193	0.14114	0.0997569	0.100945	0.999992	0.990012	0.99652	0.717395	0.530117	0.338731	0.199592	0.125608	0.0952818	0.115076	0.999992	0.960374	0.984174	0.734294	0.58446	0.359025	0.242891	0.132478	0.10355	0.111472	0.999992	1.05561	1.02616	0.854932	0.64523	0.418559	0.263797	0.15487	0.110534
ANKHD1-6	0.999992	0.828721	1.00396	0.677153	0.612163	0.385415	0.281629	0.167279	0.109752	0.0918403	0.999992	0.971116	0.862149	0.696146	0.555318	0.3215	0.184508	0.107375	0.0792711	0.0733051	0.999992	0.899417	0.883423	0.63487	0.492707	0.26421	0.172643	0.112102	0.071646	0.108307	0.999992	0.986662	0.925088	0.724197	0.586504	0.41149	0.282386	0.17933	0.132856	0.112979	0.999992	1.00363	0.946352	0.764096	0.647076	0.438955	0.292912	0.179463	0.134761
ANKIB1																															0.999992	1.00682	0.998284	0.893085	0.929823	0.651184	0.39692	0.25607	0.151417	0.168715
ANKLE2-1	0.999992	0.95307	0.941984	0.824748	0.757769	0.478693	0.311459	0.166505	0.129263	0.173218	0.999992	0.984157	0.931276	0.765165	0.644248	0.470101	0.328946	0.221503	0.165668	0.144207	0.999992	1.00552	0.915849	0.753347	0.642345	0.403574	0.234121	0.134387	0.0989749	0.092061	0.999992	0.956869	0.816617	0.600285	0.48126	0.301417	0.184637	0.10986	0.0840119	0.0828511	0.999992	0.900437	0.80877	0.623642	0.492923	0.310372	0.176453	0.110337	0.0757084
ANKMY2	0.999992	0.95474	0.987431	1.00235	0.830572	0.507394	0.272856	0.144046	0.0991831	0.0883527	0.999992	0.923299	0.971665	0.87423	0.714404	0.439259	0.259057	0.160049	0.127368	0.122576	0.999992	0.985115	1.01708	1.02707	0.87045	0.522614	0.314126	0.151945	0.0923273	0.0879995	0.999992	0.951612	0.959481	0.887578	0.765316	0.463955	0.289297	0.164789	0.126018	0.122017	0.999992	0.999042	1.00716	0.967142	0.869537	0.540048	0.309675	0.169493	0.116591
ANKRD13A	0.999992	1.0432	1.00561	0.984507	0.81109	0.448967	0.307072	0.140174	0.117881	0.15578	0.999992	0.998937	1.00972	0.91087	0.735154	0.445801	0.25533	0.143166	0.107773	0.0937343
ANKRD17-1	0.999992	1.00398	1.03866	0.91963	0.709575	0.486893	0.282507	0.148693	0.105687	0.0871902	0.999992	0.987634	0.970112	0.872526	0.685749	0.473839	0.302854	0.197867	0.148745	0.134593	0.999992	0.986747	0.988611	0.902872	0.739061	0.506161	0.327601	0.201919	0.14994	0.128615	0.999992	0.963003	1.01416	0.837095	0.575264	0.341537	0.215245	0.132478	0.102573	0.0888767	0.999992	0.961587	0.982078	0.898442	0.736615	0.479747	0.296441	0.192757	0.133247
ANKRD22	0.999992	1.02484	0.98991	0.737975	0.573197	0.311612	0.187753	0.0921586	0.066664	0.0685896	0.999992	1.09196	1.07574	0.961142	0.888312	0.511223	0.332674	0.206646	0.153198	0.157426	0.999992	0.978586	0.962512	0.911043	0.724462	0.450996	0.24928	0.145868	0.114486	0.120492	0.999992	1.06114	1.0512	1.00874	0.957411	0.657356	0.504542	0.302114	0.282319	0.225958
ANKRD28																																									0.999992	1.10758	1.00488	1.11676	0.971999	0.682819	0.395255	0.235296	0.164287
ANKRD28-1	0.999992	2.55626	1.16343	2.11985	1.36173	0.66525	0.336025	0.165731	0.113817	0.202281	0.999992	1.32844	1.00196	1.24829	1.04048	0.704684	0.388585	0.222178	0.160324	0.145408
ANKRD40	0.999992	0.941387	0.979994	0.840156	0.626518	0.40079	0.26145	0.145595	0.117881	0.119741											0.999992	0.941042	0.922967	0.835872	0.489058	0.285502	0.166748	0.0938685	0.0672143	0.0879995											0.999992	0.977639	0.93647	0.879359	0.671999	0.422106	0.242623	0.136924	0.0999351
ANKRD49	0.999992	0.947228	0.944463	0.876649	0.863385	0.594523	0.403581	0.213746	0.187797	0.249945	0.999992	0.927646	0.948364	0.956882	0.912026	0.619636	0.354107	0.187062	0.143401	0.127383	0.999992	0.955733	0.981493	0.964153	0.880487	0.611652	0.369709	0.141816	0.115963	0.0879995	0.999992	1.04537	1.05561	1.05188	0.947193	0.70262	0.507504	0.277072	0.211007	0.165702
ANKRD52	0.999992	0.994799	0.940332	0.780145	0.625493	0.353638	0.249167	0.133978	0.108939	0.108116
ANKS4B	0.999992	0.974769	0.971731	0.750139	0.54141	0.332113	0.183366	0.106099	0.0780457	0.0778899	0.999992	0.889393	0.893218	0.755792	0.572116	0.421502	0.226442	0.17153	0.0979755	0.0877257	0.999992	0.993277	0.939576	0.690432	0.531029	0.333892	0.202119	0.117504	0.0827252	0.0825842	0.999992	0.948107	0.929497	0.72328	0.560959	0.409433	0.248815	0.164789	0.102573	0.090383	0.999992	0.968466	0.922788	0.658756	0.452307	0.253618	0.160572	0.093055	0.0620809
ANKZF1	0.999992	1.02484	0.994041	0.888813	0.67061	0.492019	0.3641	0.241626	0.167473	0.112766	0.999992	1.00502	0.973995	0.887011	0.672903	0.516831	0.351311	0.22623	0.174575	0.129786	0.999992	0.972872	0.974375	0.845677	0.624096	0.401638	0.239174	0.137764	0.0982362	0.0879995	0.999992	1.04975	0.963009	0.877481	0.693791	0.536995	0.287322	0.19387	0.142625	0.102434	0.999992	0.940184	0.930389	0.816002	0.601845	0.438068	0.317615	0.19608	0.175643
ANLN	0.999992	0.995633	0.925458	0.692561	0.47681	0.336213	0.202668	0.119264	0.0943052	0.080215	0.999992	0.965899	0.939043	0.736194	0.544449	0.415894	0.25067	0.1614	0.140729	0.106953	0.999992	1.01695	0.938785	0.69942	0.456211	0.307761	0.201277	0.11953	0.087157	0.0785227	0.999992	1.01821	0.949781	0.690236	0.455715	0.340508	0.191548	0.113899	0.0918269	0.0888767	0.999992	1.06248	0.674988	0.641199	0.432923	0.301504	0.185276	0.125624	0.10902
ANO10-1	0.999992	0.945559	1.02957	0.965044	1.05616	0.796455	0.464995	0.328363	0.255274	0.253433	0.999992	0.973724	0.973219	0.983296	0.956491	0.658889	0.294468	0.170179	0.11668	0.140601																					0.999992	1.01433	1.01248	1.08699	1.10677	0.700554	0.248799	0.128283	0.099178
ANO6-2	0.999992	1.03736	1.01222	1.05993	1.0418	0.93381	0.512372	0.254791	0.172351	0.141829	0.999992	1.01198	1.02215	1.05487	1.10076	0.959828	0.65137	0.41059	0.417732	0.426611	0.999992	0.944306	1.01471	0.996019	0.995452	0.81489	0.480032	0.210698	0.262209	0.119138											0.999992	1.04643	1.05733	1.14729	1.20923	0.994078	0.546122	0.245266	0.187
ANO9																					0.999992	0.990828	1.02974	1.0238	0.98359	0.734563	0.564248	0.397759	0.368571	0.212553											0.999992	1.11752	1.11054	1.10912	1.17877	0.874363	0.69346	0.511802	0.411096
ANP32A	0.999992	1.04821	1.08576	1.18319	1.11666	0.838482	0.501844	0.240077	0.149588	0.0848651	0.999992	1.24411	0.690496	1.47154	0.649189	0.959828	0.489226	0.243113	0.144291	0.0901292	0.999992	0.977769	1.02262	1.02952	0.997276	0.859409	0.581092	0.307943	0.175791	0.121845	0.999992	1.03924	1.01945	1.09318	0.948215	0.692333	0.441351	0.197909	0.149463	0.115992	0.999992	0.979932	0.910626	1.13431	0.581538	0.781251	0.416429	0.210038	0.141575
ANP32B	0.999992	1.07825	1.08246	1.15238	1.06641	0.719577	0.276365	0.119264	0.0699159	0.0592893	0.999992	1.00763	1.06875	1.08299	0.964396	0.654216	0.247875	0.103323	0.057004	0.0480689	0.999992	0.985115	0.965675	1.0189	0.809318	0.549712	0.186118	0.0830635	0.0413626	0.0555074	0.999992	1.04449	0.972709	1.14366	0.967629	0.722166	0.332741	0.152672	0.105503	0.0873703	0.999992	0.955472	0.93495	0.951875	0.94246	0.622518	0.230271	0.104354	0.0529959
ANP32E	0.999992	1.05071	0.847786	0.53118	0.380423	0.251135	0.156168	0.0975797	0.0780457	0.049989	0.999992	0.947642	0.867586	0.569187	0.439709	0.312154	0.196622	0.116154	0.0837246	0.064893	0.999992	0.99899	0.892123	0.656932	0.589424	0.353248	0.213067	0.125608	0.096759	0.092061	0.999992	1.07429	0.837782	0.53787	0.357624	0.237636	0.145142	0.0799713	0.0605667	0.0406724	0.999992	1.00286	0.80801	0.503799	0.394153	0.292637	0.20645	0.137588	0.124919
ANTXR2-1																																									0.999992	1.0128	1.00792	1.03126	0.888922	0.724497	0.483481	0.301764	0.258166
ANXA1	0.999992	1.02484	0.995694	0.954501	0.637798	0.40284	0.263205	0.151791	0.135767	0.134854	0.999992	0.983287	1.00584	0.989261	0.620534	0.363557	0.233897	0.139115	0.115789	0.105752	0.999992	0.963078	0.993357	0.847311	0.520993	0.296148	0.186118	0.118855	0.0945431	0.083938	0.999992	0.945478	1.01504	0.9298	0.576286	0.310675	0.163902	0.0823947	0.0654511	0.0798384	0.999992	0.968466	0.979797	0.956455	0.727384	0.464672	0.303499	0.17481	0.120376
ANXA11	0.999992	0.981446	0.969252	0.69175	0.394778	0.26651	0.149149	0.0875119	0.0625991	0.047664	0.999992	1.07284	0.906422	0.704667	0.381411	0.244864	0.152825	0.0891413	0.0694736	0.0588844	0.999992	1.01368	0.972003	0.695334	0.391429	0.234208	0.128009	0.0722585	0.0509647	0.0460305	0.999992	0.970013	0.961245	0.68014	0.365798	0.251009	0.155016	0.0856258	0.0605667	0.0466979	0.999992	1.03267	0.912147	0.686999	0.396	0.252732	0.137633	0.0824201	0.0620809
ANXA2-2	0.999992	0.999806	1.02131	1.07777	1.09102	0.849757	0.335148	0.164182	0.115443	0.129041	0.999992	1.01024	1.0338	1.11026	1.13633	0.884126	0.347584	0.158699	0.0988662	0.0709016	0.999992	1.01205	1.04081	1.0622	1.09764	0.877798	0.324232	0.145192	0.0960204	0.0731073	0.999992	1.02346	0.989465	1.10603	1.05039	0.86413	0.323855	0.149441	0.10648	0.0738128	0.999992	0.940184	0.960034	1.01752	1.00154	0.822043	0.312322	0.145565	0.0855505
ANXA3	0.999992	1.01817	1.03536	1.06398	1.01309	0.662175	0.225479	0.11849	0.0878014	0.0709147	0.999992	1.00241	1.03691	1.07958	1.0889	0.717768	0.25067	0.132361	0.0863966	0.0733051	0.999992	1.02021	1.03844	1.09815	1.07666	0.725852	0.244227	0.122907	0.0782935	0.0636304	0.999992	1.01821	1.03885	1.07666	1.09126	0.708792	0.231043	0.121169	0.0840119	0.0647745	0.999992	1.00516	0.99576	1.04042	1.00061	0.695234	0.265562	0.144235	0.0946355
ANXA4	0.999992	1.02234	0.95851	1.0064	0.664458	0.310587	0.178979	0.100677	0.0796716	0.0662645	0.999992	1.00589	1.0105	1.00289	0.614605	0.249537	0.144438	0.077661	0.0587853	0.0552792	0.999992	1.01939	1.03527	0.983763	0.653294	0.296148	0.172643	0.0918426	0.065737	0.0636304	0.999992	1.00857	1.01328	0.99864	0.637593	0.277756	0.156991	0.0864336	0.0605667	0.0542298	0.999992	1.10453	0.879461	0.960272	0.562153	0.280222	0.157043	0.0824201	0.063595
ANXA5	0.999992	1.019	0.994041	0.974775	0.610112	0.285986	0.154414	0.0813164	0.0593472	0.0558017	0.999992	1.04241	1.01361	1.01141	0.616581	0.29907	0.158416	0.0823882	0.0623481	0.0540775	0.999992	1.07897	1.02974	1.02789	0.629571	0.313568	0.170959	0.0945438	0.0679529	0.0595689	0.999992	1.04625	1.02298	0.94265	0.632484	0.295244	0.167852	0.0880492	0.0674049	0.0617617	0.999992	1.103	1.04441	1.05798	0.72923	0.352938	0.181747	0.0923903	0.0787367
ANXA6-1	0.999992	1.03653	0.990736	0.975586	0.869537	0.374139	0.203545	0.113068	0.0983701	0.16508	0.999992	0.982418	0.984093	0.93558	0.744047	0.388791	0.22551	0.126959	0.106882	0.10455	0.999992	0.998174	1.00364	0.981312	0.808405	0.483902	0.297283	0.174906	0.123349	0.128615	0.999992	0.98491	1.01504	0.94265	0.763272	0.386801	0.222156	0.121976	0.0888963	0.090383	0.999992	1.01892	1.00792	0.974012	0.823384	0.477973	0.286736	0.172816	0.122648
ANXA7-1	0.999992	1.03319	1.02296	1.06804	0.909528	0.438717	0.247413	0.13243	0.0951182	0.0709147	0.999992	1.04675	1.00895	1.03186	0.895228	0.423371	0.224578	0.11953	0.0757084	0.0709016	0.999992	1.00797	0.998102	1.04096	0.907859	0.372604	0.201277	0.103323	0.0694301	0.0609227	0.999992	0.998053	1.03444	0.992215	0.901213	0.403261	0.214258	0.10986	0.0761968	0.0692937	0.999992	1.02121	1.03757	1.05187	0.944307	0.44871	0.2338	0.109007	0.0787367
AP1AR	0.999992	0.910508	0.95851	0.926929	1.01925	0.864108	0.722936	0.530493	0.487786	0.380149																					0.999992	0.907799	1.00622	0.965597	1.00237	0.785947	0.679305	0.426514	0.57343	0.489575
AP1B1-3	0.999992	1.0215	1.00313	0.887192	0.644975	0.433591	0.310582	0.150242	0.0869884	0.0755648	0.999992	1.00589	1.01205	0.903201	0.668951	0.462624	0.33081	0.152621	0.0944128	0.0757085	0.999992	1.02347	0.991775	0.911043	0.674279	0.476159	0.33097	0.162075	0.096759	0.075815	0.999992	1.02522	0.972709	0.863713	0.610005	0.42795	0.30312	0.134093	0.0771737	0.0602554	0.999992	1.01509	0.988919	0.888519	0.635076	0.449596	0.309675	0.142241	0.0840363
AP1G1-1											0.999992	1.07284	1.05555	0.921095	0.662034	0.375707	0.21526	0.130335	0.105101	0.0901292	0.999992	1.07653	1.05505	0.991934	0.742711	0.450028	0.293914	0.174906	0.135906	0.109661	0.999992	1.03135	1.06266	0.901346	0.70503	0.399146	0.251777	0.144595	0.105503	0.0964086
AP1G1-2	0.999992	1.0407	1.02461	0.963422	0.706499	0.435642	0.259696	0.142497	0.110565	0.102303																															0.999992	1.13739	1.10522	1.05645	0.798461	0.447823	0.262033	0.143571	0.116591
AP1G2	0.999992	1.06741	0.914716	0.72581	0.540385	0.344413	0.226356	0.140948	0.119507	0.125554	0.999992	0.972855	0.75807	0.661211	0.415995	0.234583	0.13512	0.0742844	0.0605667	0.0624896	0.999992	0.950836	0.909522	0.701871	0.543803	0.367765	0.22991	0.12831	0.0901114	0.0907072	0.999992	1.08305	0.759295	0.729705	0.513957	0.321991	0.204384	0.127631	0.0898732	0.0858639	0.999992	0.952414	0.859698	0.610666	0.407076	0.217261	0.130575	0.078432	0.0696517
AP1M1-2	0.999992	1.01984	0.975863	0.890435	0.689067	0.489969	0.384279	0.208325	0.117069	0.0895152	0.999992	1.00676	0.951471	0.852076	0.660058	0.436456	0.319628	0.162075	0.10332	0.0817171	0.999992	0.942674	0.947485	0.87836	0.752748	0.538099	0.360445	0.200568	0.147724	0.124553	0.999992	0.990167	0.887167	0.805888	0.565046	0.389887	0.296209	0.144595	0.0967113	0.0798384	0.999992	0.992162	0.954713	0.850352	0.649845	0.435408	0.314086	0.158858	0.099178
AP1M2-2											0.999992	0.985896	0.99186	0.897236	0.670927	0.441129	0.258125	0.140465	0.105101	0.086524	0.999992	1.00797	1.05346	1.00419	0.853114	0.658106	0.410133	0.239061	0.166928	0.146215
AP1S1											0.999992	0.810277	0.8738	0.769425	0.550378	0.347669	0.177985	0.101297	0.0748177	0.103348	0.999992	0.867587	0.903195	0.721481	0.51643	0.301955	0.154958	0.0958945	0.071646	0.0825842	0.999992	1.03836	1.01328	0.847192	0.674377	0.423835	0.210308	0.127631	0.0791275	0.106953	0.999992	0.986047	0.953193	0.846536	0.672922	0.422106	0.254092	0.126954	0.07268
AP2A1	0.999992	1.01399	1.02627	0.973964	0.844928	0.565821	0.29128	0.154888	0.104874	0.08254	0.999992	0.964161	0.978656	0.880195	0.804322	0.537392	0.303786	0.181659	0.13004	0.115365	0.999992	1.00062	0.998893	0.968239	0.886873	0.59907	0.315811	0.168153	0.115963	0.0934149	0.999992	0.99192	1.00887	0.927046	0.84808	0.578144	0.314969	0.175291	0.116249	0.0918894	0.999992	1.05713	1.04137	0.993859	0.927691	0.605669	0.312322	0.167499	0.106749
AP2A2											0.999992	1.05197	1.0338	1.04209	0.975265	0.638328	0.334538	0.17288	0.12915	0.112962
AP2A2-2	0.999992	1.00314	1.02792	1.0429	1.01207	0.738028	0.424637	0.229235	0.172351	0.154617											0.999992	1.03245	1.05346	1.06465	1.01005	0.664881	0.352866	0.187737	0.141815	0.112369	0.999992	1.0331	1.06002	1.02893	1.01054	0.713936	0.402844	0.236683	0.189515	0.137081	0.999992	1.10529	1.10142	1.12439	1.08831	0.735139	0.398784	0.237955	0.190028
AP2B1-2	0.999992	1.01316	0.965121	0.956123	0.805963	0.488944	0.209687	0.10455	0.0739808	0.0627769	0.999992	1.05284	1.03691	1.03357	0.920919	0.576645	0.270239	0.147894	0.10332	0.0829188	0.999992	1.05367	1.02895	0.999288	0.885961	0.562294	0.278756	0.14992	0.110793	0.083938	0.999992	1.02346	1.01857	0.994051	0.890995	0.529794	0.227093	0.121169	0.0898732	0.0723064	0.999992	1.01968	1.02997	1.01218	0.910153	0.574632	0.269091	0.134265	0.102963
AP2M1	0.999992	1.09161	1.05519	1.04046	0.941315	0.595548	0.262328	0.135527	0.0918663	0.0813775	0.999992	1.06849	1.04701	1.01482	0.929812	0.62244	0.286081	0.157348	0.105992	0.0781119	0.999992	1.0447	1.02895	1.04178	0.955305	0.646493	0.309916	0.162075	0.114486	0.0947687	0.999992	1.00331	1.0415	1.00231	0.934932	0.633695	0.32583	0.175291	0.129925	0.120511	0.999992	1.02885	1.03225	1.04577	0.955384	0.657102	0.337907	0.186775	0.131733
AP2S1	0.999992	1.09995	1.00726	0.986129	0.86236	0.541221	0.259696	0.144046	0.0991831	0.0848651	0.999992	1.1137	0.978656	0.947509	0.812227	0.552345	0.268376	0.148569	0.0988662	0.0889274	0.999992	1.09693	0.989402	0.989483	0.84034	0.538099	0.253491	0.134387	0.0856797	0.0798765	0.999992	1.0664	0.967418	0.900428	0.775533	0.497903	0.244866	0.126823	0.0859656	0.0888767	0.999992	1.07395	1.08165	1.0076	0.882461	0.579066	0.287618	0.148888	0.100692
AP3B1-1	0.999992	0.99146	0.976689	0.960989	0.792633	0.426416	0.264082	0.155663	0.121133	0.101141	0.999992	1.03632	1.01904	0.977332	0.801358	0.404679	0.231101	0.132361	0.102429	0.11176	0.999992	0.984299	0.971212	0.960068	0.779208	0.406477	0.245069	0.137089	0.103407	0.0947687	0.999992	0.994548	1.01151	0.954582	0.826623	0.41972	0.248815	0.142979	0.104526	0.0949022	0.999992	1.04873	1.00184	0.997675	0.805845	0.390182	0.232036	0.127618	0.101449
AP3D1-5	0.999992	1.05989	1.05684	1.04371	0.96695	0.548396	0.329883	0.185866	0.141458	0.116254	0.999992	1.07023	1.04468	1.03527	0.914002	0.479447	0.267444	0.146543	0.110445	0.0901292	0.999992	1.05041	1.05505	1.0957	0.995452	0.510032	0.28044	0.140465	0.0960204	0.0825842	0.999992	0.989291	1.03532	1.02709	0.978868	0.599747	0.360387	0.219719	0.156301	0.117498	0.999992	1.06936	1.07025	1.10531	1.05138	0.550689	0.307028	0.163511	0.109777
AP3M1	0.999992	1.01817	0.97421	0.978019	0.81109	0.440767	0.267592	0.151016	0.112191	0.0895152	0.999992	1.00676	1.00895	0.945805	0.764798	0.379445	0.248807	0.131011	0.100648	0.0781119	0.999992	1.00634	0.970421	0.93719	0.744536	0.396799	0.233279	0.144517	0.0893728	0.0879995	0.999992	1.0112	1.00798	0.983036	0.87669	0.531851	0.352488	0.211641	0.153371	0.112979	0.999992	1.04414	1.00108	0.981645	0.818768	0.434521	0.27262	0.151547	0.107506
AP3M2																					0.999992	0.978586	0.965675	0.929836	0.808405	0.514871	0.322548	0.182335	0.120395	0.105599
AP3S1	0.999992	1.02985	1.01883	1.02262	0.927985	0.475618	0.263205	0.149467	0.133328	0.226694	0.999992	0.955467	0.988753	1.0242	0.91005	0.52898	0.331742	0.17153	0.125587	0.0889274	0.999992	1.02837	1.0503	1.0001	0.853114	0.456803	0.26865	0.135738	0.103407	0.083938	0.999992	0.941097	0.914506	0.983036	0.881799	0.470128	0.268563	0.15348	0.117226	0.102434	0.999992	0.85381	0.906826	0.852642	0.767076	0.490388	0.286736	0.1449	0.0984209
AP4E1-1	0.999992	0.971431	0.975036	0.915575	0.792633	0.544296	0.308827	0.173475	0.125198	0.120904											0.999992	0.878197	0.980702	0.840774	0.821179	0.631976	0.452241	0.311995	0.207552	0.217968
AP5M1																															0.999992	0.955117	0.938316	0.760912	0.598765	0.383715	0.19451	0.10986	0.0654511	0.0723064	0.999992	1.03191	1.03301	0.945769	0.917537	0.730705	0.534652	0.352944	0.296777
AP5Z1																															0.999992	1.09269	1.01151	0.922457	0.827644	0.690275	0.468997	0.288381	0.22859	0.200349
APAF1
APC-1
APEH	0.999992	1.00481	1.04445	1.05182	1.06641	0.938936	0.781719	0.563019	0.51624	0.344111	0.999992	1.02415	1.04157	1.07191	1.12052	0.974782	0.765989	0.549705	0.495222	0.307641	0.999992	0.996541	1.04476	1.05567	1.06662	0.939737	0.705732	0.479472	0.426921	0.266706	0.999992	0.99192	1.00622	1.01057	1.0228	0.887791	0.678318	0.468519	0.418106	0.241021	0.999992	0.963116	1.03681	1.0076	1.04308	0.887665	0.695225	0.491862	0.448194
APEX1	0.999992	1.00398	1.018	1.03641	0.756744	0.338263	0.164942	0.0851886	0.0650381	0.0592893	0.999992	1.04849	1.04002	1.03442	0.730214	0.295332	0.142575	0.0729338	0.0543319	0.0516741	0.999992	1.03164	1.03765	1.04668	0.790157	0.370669	0.204645	0.115479	0.123349	0.113722	0.999992	1.03135	1.0265	1.0427	0.737727	0.313761	0.156003	0.073509	0.0517748	0.0482043	0.999992	1.01815	1.02845	1.03203	0.731076	0.288203	0.142927	0.0671325	0.0484534
API5-2											0.999992	1.05545	0.831081	1.0242	1.0306	0.878519	0.302854	0.137089	0.101538	0.086524	0.999992	1.03898	1.03527	1.07037	1.10585	0.905864	0.348655	0.153971	0.105622	0.0879995	0.999992	1.03047	1.02121	1.10511	1.09842	0.936141	0.310032	0.127631	0.0801043	0.0692937
APIP-1	0.999992	0.957243	0.987431	0.998293	1.03668	0.93381	0.7747	0.600192	0.575587	0.524304	0.999992	0.959814	0.99186	1.03442	1.08791	0.974782	0.831219	0.638846	0.619027	0.593651	0.999992	0.973689	0.976748	1.02053	1.08943	0.991031	0.795843	0.571315	0.576122	0.526643	0.999992	0.964756	1.00975	1.00782	1.05652	0.940256	0.784953	0.599381	0.587106	0.503132	0.999992	1.0128	1.06721	1.0847	1.12708	1.00561	0.81433	0.620145	0.624594
APLP2	0.999992	0.936379	0.930416	0.948014	0.904401	0.744178	0.469382	0.273378	0.184546	0.15113	0.999992	0.90678	0.925063	0.912574	0.879419	0.605617	0.358766	0.235684	0.134494	0.132189	0.999992	0.881462	0.936413	0.888165	0.867713	0.694883	0.457294	0.294437	0.18687	0.171938	0.999992	0.996301	0.99652	1.02526	1.08513	0.805493	0.50158	0.323116	0.222729	0.180766	0.999992	0.914196	0.967635	0.961799	0.908307	0.726271	0.431428	0.241943	0.148388
APMAP	0.999992	1.00481	1.00148	1.05425	1.09205	0.987112	0.789615	0.532816	0.332507	0.161592	0.999992	1.02241	1.0237	1.0685	1.16597	1.05422	0.862902	0.565912	0.334898	0.169443	0.999992	0.995725	1.02262	1.07691	1.1752	1.09555	0.952485	0.588873	0.371525	0.18683	0.999992	1.00331	1.02915	1.06289	1.1117	1.01844	0.806675	0.531526	0.311625	0.170221	0.999992	0.994455	1.01476	1.06027	1.15384	1.00738	0.810801	0.511802	0.321004
APOO-1	0.999992	1.01316	0.995694	1.04695	1.10538	0.934835	0.651871	0.43059	0.382912	0.341785	0.999992	0.992851	1.0105	1.04465	1.12645	1.0103	0.758534	0.526744	0.49344	0.418199	0.999992	0.962262	0.97833	0.951897	0.969904	0.799405	0.575197	0.380877	0.330162	0.293783	0.999992	1.01908	1.03091	1.03719	1.08922	0.92894	0.670419	0.420051	0.395637	0.332911	0.999992	0.99522	0.963835	0.933555	1.03292	0.948852	0.674933	0.46594	0.444408
APOOL	0.999992	1.02735	1.06345	1.09885	1.13306	0.993263	0.736974	0.518102	0.474778	0.39875	0.999992	1.02067	1.03924	1.01823	1.01874	0.841135	0.647642	0.447057	0.40259	0.340087	0.999992	1.05775	1.13809	1.13901	1.11133	0.881669	0.720048	0.476096	0.407717	0.345229	0.999992	1.02785	1.02562	1.03077	1.04426	0.888819	0.68128	0.488713	0.433736	0.366051	0.999992	1.01433	1.01932	1.02897	1.00708	0.817609	0.610527	0.422735	0.38687
APP-1	0.999992	0.955574	0.98082	0.993427	0.990534	0.730853	0.468505	0.262536	0.183733	0.146479	0.999992	0.988504	1.01982	1.03953	1.03554	0.796274	0.561911	0.317397	0.222672	0.177855	0.999992	0.967975	1.00601	0.9903	0.98724	0.767468	0.506981	0.305917	0.226017	0.188184	0.999992	0.959498	0.995638	1.00598	1.0177	0.795205	0.50158	0.294844	0.202215	0.180766	0.999992	0.966938	0.99424	0.980882	0.943384	0.716516	0.469365	0.283818	0.232425
APPL1	0.999992	0.989791	0.955205	0.945581	0.822369	0.599648	0.383402	0.248596	0.205683	0.170893	0.999992	1.02415	1.01516	1.00801	0.807286	0.444867	0.261853	0.151945	0.108664	0.112962	0.999992	0.969608	0.999684	0.924934	0.774646	0.496483	0.318337	0.214074	0.12852	0.083938	0.999992	0.989291	1.00269	1.01241	0.821514	0.575058	0.304108	0.157519	0.138717	0.143106	0.999992	0.894322	0.920508	0.877832	0.772615	0.492162	0.31938	0.224661	0.169587
APPL2-3											0.999992	1.01632	1.06254	0.991817	0.999968	0.789732	0.550729	0.284982	0.203077	0.108155	0.999992	1.09285	1.07956	0.989483	0.779208	0.595199	0.375604	0.196516	0.131474	0.0934149											0.999992	1.01968	1.02692	0.805316	0.683076	0.498369	0.301735	0.16617	0.122648
APRT-1	0.999992	1.0215	0.893232	1.0875	1.02027	0.889734	0.677314	0.43756	0.274786	0.103466	0.999992	0.982418	1.01982	1.03783	1.09779	0.946744	0.764125	0.472044	0.307287	0.140601	0.999992	1.01123	1.05346	1.08345	1.15513	1.06168	0.827003	0.49568	0.316867	0.140799	0.999992	1.00769	1.0415	1.02893	1.11374	0.981405	0.793839	0.501638	0.323348	0.144613	0.999992	1.07395	1.08697	1.13202	1.20461	1.02423	0.772864	0.505156	0.317975
APTX-1											0.999992	0.981549	0.963898	0.89042	0.748	0.509354	0.30565	0.176257	0.140729	0.140601
AQR	0.999992	1.02317	0.911411	0.747706	0.660356	0.459217	0.265837	0.157212	0.115443	0.146479	0.999992	0.947642	0.831857	0.604122	0.493067	0.305612	0.186372	0.104674	0.0863966	0.133391	0.999992	1.02837	0.822524	0.617712	0.447086	0.292277	0.170959	0.112102	0.0709074	0.0731073	0.999992	0.942849	0.894222	0.733376	0.673355	0.463955	0.295221	0.169636	0.121133	0.122017	0.999992	1.05178	0.922788	0.720586	0.631384	0.408805	0.248799	0.132936	0.108263
ARAF-1	0.999992	1.04487	0.94281	0.840156	0.589604	0.355688	0.229866	0.135527	0.0878014	0.0767273	0.999992	1.03719	0.99186	0.867414	0.639308	0.387857	0.231101	0.132361	0.114899	0.122576	0.999992	0.942674	0.939576	0.795835	0.593074	0.408413	0.275387	0.180984	0.113009	0.121845	0.999992	0.9779	0.974473	0.838013	0.602852	0.384744	0.249803	0.147018	0.114295	0.109966
ARAP1-6	0.999992	1.04821	0.939505	0.720944	0.602934	0.425391	0.285139	0.165731	0.121133	0.103466	0.999992	0.975463	0.936713	0.710632	0.628438	0.418698	0.249738	0.164776	0.120243	0.140601	0.999992	1.01939	0.971212	0.796652	0.699827	0.491644	0.275387	0.174906	0.116702	0.106953	0.999992	1.0296	0.976237	0.801298	0.696856	0.483501	0.323855	0.187407	0.124064	0.106953	0.999992	0.992162	0.947872	0.737379	0.628615	0.483294	0.367022	0.233967	0.137789
ARCN1	0.999992	0.994799	0.998173	0.985318	0.822369	0.464343	0.222847	0.126234	0.0926792	0.0709147	0.999992	1.00676	1.0105	0.992669	0.855704	0.478512	0.223646	0.131011	0.0837246	0.0721033	0.999992	1.02103	1.00127	0.999288	0.875924	0.501322	0.24928	0.130335	0.09085	0.0731073	0.999992	0.999806	0.960363	0.976611	0.845015	0.487616	0.236967	0.127631	0.0918269	0.0677873	0.999992	1.00057	1.01096	0.976302	0.824307	0.462011	0.224095	0.118313	0.0847934
ARF1	0.999992	0.944725	0.999825	0.984507	1.05411	0.951236	0.815935	0.525846	0.396732	0.208094	0.999992	1.05371	1.03769	1.07362	1.17388	1.11777	0.842401	0.580769	0.433764	0.206696	0.999992	1.00715	1.04397	1.04504	1.10129	0.979417	0.779842	0.517965	0.395899	0.208491	0.999992	0.990167	1.0609	1.04912	1.17301	1.06679	0.899487	0.601804	0.467927	0.23349	0.999992	1.05561	1.08165	1.1534	1.35138	1.1333	0.929025	0.640085	0.470149
ARF4	0.999992	0.923861	0.965121	0.930983	0.911579	0.700102	0.370242	0.199032	0.146336	0.119741	0.999992	1.05197	1.01205	0.990965	1.00985	0.761694	0.382062	0.195166	0.120243	0.121374	0.999992	0.963895	0.965675	1.01154	0.994539	0.685205	0.288862	0.132361	0.0893728	0.0825842	0.999992	0.904294	1.0997	0.91236	1.18527	0.772573	0.390995	0.19387	0.113318	0.105447	0.999992	1.25511	1.19643	1.24881	1.29415	0.869929	0.42084	0.223332	0.149903
ARF5	0.999992	0.978942	1.02461	1.05668	1.05206	0.893834	0.627305	0.352371	0.19674	0.122066	0.999992	0.987634	0.997297	1.01141	1.08692	0.969174	0.711009	0.402487	0.187044	0.127383	0.999992	0.970424	1.01234	1.04096	1.12775	0.981352	0.672045	0.329553	0.16028	0.0974764	0.999992	0.960374	1.03797	1.01333	1.14338	0.961859	0.686217	0.365121	0.169978	0.120511	0.999992	1.10835	1.06949	1.12363	1.12338	1.03664	0.700518	0.377537	0.200627
ARF6	0.999992	1.00064	0.985778	1.0356	1.0418	0.809781	0.486929	0.315198	0.28698	0.210419	0.999992	1.04849	1.07031	1.08384	1.07408	0.803751	0.509727	0.266073	0.184372	0.130988	0.999992	1.04306	1.07403	1.09815	1.08031	0.831343	0.461505	0.235684	0.163973	0.119138	0.999992	0.964756	1.07148	1.03811	1.04324	0.777717	0.451225	0.232644	0.167047	0.12503	0.999992	1.04796	1.07177	1.11981	1.16677	0.909834	0.585824	0.324363	0.230153
ARFGAP1-1																															0.999992	1.00769	0.932143	0.80038	0.522131	0.352853	0.223144	0.129247	0.0879194	0.0933958
ARFGAP1-2	0.999992	1.02401	0.998999	0.80123	0.435794	0.25626	0.160555	0.0906097	0.0739808	0.08254	0.999992	0.939818	0.933606	0.795839	0.493067	0.304678	0.207805	0.122907	0.0917407	0.103348	0.999992	0.99899	1.03606	0.919214	0.711689	0.553583	0.403396	0.244463	0.20312	0.166522											0.999992	0.960823	0.93115	0.741196	0.448615	0.266033	0.15969	0.103025	0.0704088
ARFGAP2	0.999992	0.956409	0.957684	0.856375	0.586528	0.300336	0.169328	0.106873	0.0845495	0.0883527	0.999992	0.976332	0.99885	0.93984	0.678832	0.357015	0.234829	0.14114	0.126478	0.132189	0.999992	0.976953	0.979911	0.893885	0.637782	0.318407	0.181907	0.107375	0.0834639	0.0907072	0.999992	1.00769	1.00005	0.919703	0.640658	0.344623	0.227093	0.142979	0.124064	0.135575	0.999992	0.917253	0.913667	0.859512	0.618461	0.3689	0.224978	0.136259	0.123405
ARFGAP3-1	0.999992	1.01232	0.941984	0.935849	0.820318	0.527895	0.290403	0.170377	0.150401	0.113928	0.999992	0.978071	0.992637	0.991817	0.919931	0.67945	0.447293	0.278904	0.20753	0.120172																					0.999992	0.948593	0.976757	0.980119	0.806768	0.447823	0.210861	0.0997017	0.0704088
ARFGEF1	0.999992	0.953905	0.963468	0.952068	0.78648	0.423341	0.232498	0.133204	0.107313	0.097653	0.999992	0.971116	0.99885	0.973071	0.809263	0.47197	0.272103	0.148569	0.0855059	0.0913309	0.999992	1.00797	1.0068	1.01073	0.809318	0.476159	0.288019	0.159374	0.104145	0.0852918	0.999992	0.975271	0.98241	0.994968	0.789838	0.450582	0.256714	0.13894	0.105503	0.097915	0.999992	0.967702	0.995	0.948059	0.776307	0.431861	0.256739	0.150217	0.111291
ARFGEF2	0.999992	0.964754	0.933721	0.913953	0.658305	0.332113	0.189508	0.108422	0.0845495	0.0860276	0.999992	0.974593	0.990306	0.951769	0.776655	0.508419	0.349447	0.2161	0.151417	0.134593	0.999992	0.977769	1.00443	0.973141	0.78012	0.551648	0.427818	0.272151	0.155848	0.132676	0.999992	0.983157	0.992111	0.949993	0.754076	0.42795	0.255727	0.141363	0.102573	0.0858639	0.999992	0.986047	1.01248	0.945769	0.76523	0.439842	0.264679	0.152211	0.11432
ARFGEF3	0.999992	0.933041	0.953552	0.892057	0.738287	0.452042	0.29479	0.188964	0.178855	0.166243	0.999992	0.995459	0.993413	0.95603	0.774679	0.510288	0.323355	0.200568	0.138947	0.126181	0.999992	0.993277	0.990984	0.89797	0.704389	0.417123	0.261912	0.160049	0.116702	0.117784	0.999992	1.00944	0.995638	0.927964	0.755098	0.499961	0.318918	0.184984	0.132856	0.117498	0.999992	1.03955	1.0254	1.02363	0.87323	0.578179	0.43231	0.269859	0.236967
ARFIP1-2	0.999992	0.999806	1.03618	1.04452	0.901325	0.51457	0.285139	0.171926	0.124385	0.0848651											0.999992	1.02592	0.988611	1.02707	0.885049	0.518743	0.318337	0.188412	0.149201	0.121845	0.999992	0.966508	0.903923	0.902264	0.792904	0.467042	0.290284	0.166405	0.125041	0.103941	0.999992	0.980696	1.00108	0.963325	0.872307	0.482407	0.27262	0.158193	0.115834
ARFIP2	0.999992	0.993129	0.994041	0.955312	0.805963	0.455117	0.226356	0.127783	0.0975571	0.0871902	0.999992	1.01111	1.03846	1.03101	0.837918	0.42711	0.20035	0.112777	0.073927	0.0624896	0.999992	0.99899	1.00917	1.03361	0.921545	0.489708	0.229068	0.11953	0.0878956	0.0798765	0.999992	1.01821	1.01592	1.00965	0.864429	0.453668	0.214258	0.108244	0.0781506	0.0708001	0.999992	0.99522	0.969916	0.919052	0.769845	0.427427	0.209097	0.116983	0.081765
ARFRP1	0.999992	0.95474	1.00974	0.972342	0.944392	0.708302	0.372874	0.168828	0.121133	0.115091	0.999992	1.00937	1.0439	1.03612	0.994039	0.74861	0.451952	0.243788	0.186154	0.128584	0.999992	1.04225	1.01234	1.09325	1.05841	0.825536	0.405922	0.18436	0.124088	0.111015	0.999992	0.990167	1.02739	1.02526	1.06061	0.79932	0.416667	0.200332	0.152394	0.132562	0.999992	1.13969	1.10674	1.15416	1.19354	0.852194	0.465836	0.176804	0.148388
ARG2																					0.999992	0.923086	0.940367	0.837506	0.788332	0.683269	0.490138	0.348462	0.295447	0.199014
ARGLU1	0.999992	0.955574	0.903148	0.797175	0.82442	0.628349	0.500967	0.384898	0.249584	0.269708	0.999992	0.938948	0.888557	0.822254	0.901157	0.617767	0.49109	0.309293	0.295708	0.373736	0.999992	0.957365	0.972793	0.897153	0.905122	0.723917	0.556669	0.336306	0.226017	0.199014	0.999992	0.978776	0.946253	0.861878	0.871581	0.65427	0.451225	0.295651	0.204168	0.248553	0.999992	0.98299	0.940271	0.882412	1.00246	0.742233	0.549651	0.37222	0.27255
ARHGAP1	0.999992	0.997302	1.03205	1.0429	0.910553	0.466393	0.234252	0.121587	0.0934922	0.0685896	0.999992	1.01632	1.03225	1.03698	0.922895	0.466363	0.228306	0.122907	0.0899594	0.0721033	0.999992	0.974505	1.01313	1.0189	0.909684	0.463578	0.224015	0.124258	0.0886342	0.0798765	0.999992	1.0331	1.00446	1.09869	0.934932	0.472185	0.225119	0.11713	0.0840119	0.0647745	0.999992	1.04796	1.05049	1.08393	0.96646	0.505463	0.260268	0.139582	0.107506
ARHGAP10											0.999992	1.0198	1.0439	0.996077	0.926848	0.604683	0.377403	0.239061	0.202186	0.186267
ARHGAP12-1	0.999992	1.04237	1.04114	0.974775	0.696245	0.399765	0.23162	0.13243	0.0943052	0.0709147	0.999992	1.04849	1.08196	0.886159	0.59089	0.294397	0.133256	0.0648301	0.0436437	0.0348499	0.999992	0.987563	0.953812	0.913494	0.748185	0.457771	0.281282	0.166127	0.120395	0.0974764	0.999992	1.04187	0.969182	0.897674	0.611026	0.327135	0.184637	0.108244	0.0732662	0.0632681	0.999992	0.990633	0.9988	0.954165	0.785538	0.486841	0.267326	0.145565	0.112805
ARHGAP17	0.999992	0.840404	0.88249	0.721755	0.585502	0.393615	0.241271	0.153339	0.138206	0.126716	0.999992	1.00154	1.04157	1.08384	1.10866	1.06824	0.839606	0.578743	0.40259	0.164636	0.999992	1.00225	1.00443	0.993568	0.958042	0.896186	0.664466	0.48555	0.327947	0.242337	0.999992	1.0331	1.01592	0.949075	0.803122	0.565799	0.3594	0.16075	0.12211	0.112979	0.999992	0.894322	0.941031	0.854932	0.778153	0.540934	0.357317	0.236625	0.165044
ARHGAP18-1	0.999992	0.94389	0.919674	0.849076	0.497318	0.269585	0.154414	0.0875119	0.0764197	0.0778899	0.999992	0.97894	0.99652	0.940692	0.602748	0.354211	0.194759	0.11818	0.0774897	0.0841206	0.999992	0.977769	0.966466	0.954348	0.651469	0.443254	0.293914	0.155997	0.124826	0.104246	0.999992	1.02171	1.02915	0.918785	0.663137	0.412519	0.253752	0.14621	0.107457	0.102434	0.999992	1.09841	1.03909	1.01523	0.695999	0.469992	0.296441	0.194086	0.158231
ARHGAP21																					0.999992	1.13447	1.10804	1.03524	0.75001	0.470352	0.298967	0.166127	0.118918	0.128615	0.999992	1.01207	0.943607	0.87381	0.691747	0.474243	0.285348	0.163174	0.127972	0.120511	0.999992	1.00133	0.975997	0.822872	0.533538	0.304165	0.168513	0.0864082	0.0651092
ARHGAP26-1																																									0.999992	1.02579	1.0064	0.841192	0.692307	0.513444	0.359082	0.220009	0.16353
ARHGAP27-1	0.999992	0.998971	0.978341	0.985318	0.883893	0.560696	0.239516	0.123136	0.0902403	0.0744023	0.999992	1.0398	0.978656	0.982444	0.867561	0.56356	0.246943	0.13979	0.117571	0.0901292	0.999992	0.995725	0.994938	0.978861	0.90056	0.574875	0.260228	0.136413	0.0901114	0.0893534	0.999992	0.971766	0.978001	0.966515	0.856254	0.539052	0.246841	0.136517	0.101596	0.0994214	0.999992	0.989869	0.973716	0.964852	0.844614	0.516105	0.2338	0.120971	0.0885788
ARHGAP32	0.999992	1.13167	1.1436	1.00478	0.843903	0.570947	0.35094	0.187415	0.121946	0.136017	0.999992	0.985896	0.967005	0.807768	0.574092	0.39066	0.222714	0.102648	0.073927	0.0636913	0.999992	1.13121	1.12306	1.01481	0.820267	0.576811	0.329285	0.160049	0.103407	0.105599	0.999992	0.994548	0.938316	0.808641	0.649854	0.434122	0.252765	0.119553	0.0859656	0.0828511	0.999992	0.96388	1.00032	0.877069	0.756922	0.514331	0.30791	0.144235	0.104478
ARHGAP35	0.999992	1.1108	0.999825	0.841778	0.68189	0.501244	0.3641	0.194385	0.184546	0.119741	0.999992	0.911997	0.884674	0.646726	0.525675	0.320566	0.21526	0.157348	0.111336	0.0997429	0.999992	1.02511	0.950649	0.670005	0.535591	0.349377	0.211383	0.127634	0.104884	0.092061	0.999992	1.03573	0.918033	0.764584	0.547676	0.380629	0.218207	0.121169	0.0918269	0.0798384	0.999992	0.982225	0.972196	0.899969	0.851076	0.671291	0.495833	0.308411	0.274821
ARHGAP4-2	0.999992	0.955574	0.908932	0.701481	0.591655	0.40694	0.243026	0.149467	0.119507	0.0953279	0.999992	0.96503	0.913412	0.657803	0.494055	0.324304	0.208737	0.124258	0.100648	0.0985412	0.999992	1.00062	0.912686	0.64059	0.495445	0.309697	0.18696	0.110751	0.0797708	0.0744611	0.999992	1.00594	0.9683	0.715019	0.586504	0.365198	0.224131	0.129247	0.0947576	0.0918894	0.999992	0.965409	0.915187	0.708372	0.591692	0.351164	0.216155	0.126289	0.0931213
ARHGAP5-1	0.999992	0.988957	0.951073	0.805284	0.581401	0.38644	0.234252	0.137076	0.0983701	0.0848651	0.999992	1.07457	1.07963	0.95603	0.49702	0.332716	0.172394	0.0999464	0.0783804	0.108155	0.999992	0.964711	0.958557	0.813811	0.598548	0.427769	0.28044	0.167478	0.118918	0.102892	0.999992	1.00944	1.02209	0.795791	0.479216	0.30656	0.169826	0.0920882	0.0742431	0.0708001	0.999992	0.953179	0.9988	0.818292	0.558461	0.358258	0.211744	0.121636	0.0916071
ARHGAP8-1	0.999992	1.0165	0.932069	0.647958	0.49014	0.317762	0.183366	0.116941	0.0804846	0.0569642	0.999992	1.05979	0.99885	0.701259	0.535556	0.307482	0.178917	0.103998	0.0917407	0.0612878	0.999992	0.987563	0.922177	0.704322	0.577563	0.399703	0.319179	0.221503	0.199427	0.173291	0.999992	0.940221	0.959481	0.612218	0.503739	0.310675	0.203397	0.1244	0.0849888	0.0632681
ARHGDIA-1	0.999992	0.963085	1.00561	1.02911	0.939265	0.579147	0.236884	0.113068	0.0804846	0.0709147	0.999992	1.00676	1.05244	1.08469	0.972301	0.597206	0.269307	0.141816	0.0979755	0.0745068	0.999992	1.03408	1.02657	1.08835	0.984503	0.610684	0.250964	0.120206	0.087157	0.0717535	0.999992	1.01821	0.998284	1.03627	0.945149	0.610035	0.2656	0.132478	0.0898732	0.0753192	0.999992	0.999806	1.03605	1.05645	0.980307	0.618084	0.27262	0.142241	0.09085
ARHGEF1-3	0.999992	0.945559	0.931242	0.750139	0.578324	0.372089	0.21846	0.127783	0.100809	0.0883527	0.999992	0.934601	0.93516	0.775389	0.584962	0.382249	0.217123	0.125608	0.0970849	0.0973395	0.999992	0.976953	0.968839	0.844043	0.611322	0.429705	0.257702	0.14992	0.107838	0.0866457	0.999992	0.961251	0.930379	0.77468	0.60183	0.437209	0.278436	0.191446	0.148486	0.126536	0.999992	0.960823	0.912907	0.707609	0.510461	0.313033	0.192334	0.109672	0.0832792
ARHGEF10	0.999992	1.08577	1.04197	0.868539	0.818268	0.540196	0.375506	0.226137	0.199992	0.201119	0.999992	1.0711	1.12934	1.13582	0.966372	0.839266	0.640188	0.317397	0.187935	0.141803	0.999992	1.0447	1.0155	0.882445	0.685228	0.44035	0.269492	0.154647	0.100452	0.0893534	0.999992	1.04537	0.981528	0.858206	0.616135	0.42795	0.234005	0.133285	0.0820581	0.0662809	0.999992	0.953179	0.959274	0.761806	0.595384	0.351164	0.192334	0.109672	0.0688946
ARHGEF10L											0.999992	0.956336	0.946811	0.847816	0.774679	0.59814	0.357834	0.21475	0.163886	0.165838	0.999992	1.00307	0.990984	0.95108	0.767346	0.450028	0.257702	0.147894	0.132213	0.147568	0.999992	1.0515	0.99652	0.960089	0.745902	0.399146	0.226106	0.115514	0.09085	0.0933958	0.999992	0.973053	0.956234	0.914472	0.720922	0.381314	0.194098	0.111666	0.0749513
ARHGEF12	0.999992	0.843743	0.865964	0.677964	0.558842	0.391565	0.223724	0.140948	0.108939	0.136017	0.999992	0.937209	0.959238	0.84952	0.747012	0.483185	0.263716	0.147218	0.112227	0.116567	0.999992	0.98838	0.956185	0.768871	0.602198	0.389057	0.246753	0.145868	0.122611	0.0974764	0.999992	0.899037	1.08735	0.87381	0.765316	0.466013	0.281398	0.156711	0.130902	0.149132	0.999992	1.01204	0.988159	0.832796	0.759691	0.460238	0.299088	0.184781	0.136275
ARHGEF16-1	0.999992	1.00481	0.94281	0.787443	0.457327	0.296236	0.189508	0.106099	0.0853625	0.0744023	0.999992	1.00328	0.962345	0.811177	0.498008	0.347669	0.218987	0.127634	0.0926314	0.0817171	0.999992	0.977769	0.918222	0.808091	0.541066	0.419059	0.279598	0.173555	0.111531	0.0907072	0.999992	0.995425	0.962127	0.789366	0.507826	0.304503	0.177725	0.0985505	0.0732662	0.0753192	0.999992	1.10911	1.01856	0.823636	0.482769	0.283769	0.16763	0.0937196	0.071923
ARHGEF2	0.999992	0.964754	0.970905	0.754194	0.635747	0.431541	0.276365	0.171152	0.127637	0.111603	0.999992	0.972855	0.967782	0.791579	0.624486	0.381314	0.232033	0.120881	0.0961942	0.0889274	0.999992	0.989196	0.954603	0.71331	0.570263	0.379379	0.253491	0.162075	0.130735	0.113722	0.999992	1.01996	0.948899	0.782023	0.585482	0.377542	0.227093	0.136517	0.101596	0.102434	0.999992	0.996748	0.950153	0.764859	0.617538	0.410578	0.257621	0.15487	0.118862
ARHGEF5-1	0.999992	1.03235	0.994867	0.930983	0.793658	0.543271	0.362345	0.202129	0.157717	0.149967	0.999992	0.961552	0.907975	0.704667	0.420935	0.245798	0.152825	0.101972	0.100648	0.110558	0.999992	0.963078	0.977539	0.845677	0.541978	0.322278	0.240016	0.167478	0.140337	0.190891	0.999992	0.957746	0.887167	0.763666	0.526218	0.360054	0.238942	0.159943	0.143602	0.197336	0.999992	0.911902	0.896944	0.735852	0.60923	0.391956	0.226742	0.152211	0.143846
ARHGEF7																															0.999992	1.01558	1.00887	0.875646	0.504761	0.277756	0.166864	0.0920882	0.066428	0.0617617	0.999992	0.952414	0.960794	0.820582	0.463384	0.296184	0.18704	0.101696	0.090093
ARHGEF7-5	0.999992	1.01984	1.00726	0.939904	0.665483	0.446917	0.289525	0.168054	0.137393	0.134854	0.999992	1.00589	0.982539	0.915982	0.635355	0.417764	0.270239	0.1614	0.133603	0.117769	0.999992	1.0096	1.03527	0.9568	0.69709	0.485837	0.340233	0.2161	0.18687	0.142153
ARID1A	0.999992	0.986453	0.960989	0.726621	0.472708	0.344413	0.211441	0.131655	0.108126	0.0883527	0.999992	0.933732	0.916519	0.671436	0.396232	0.259817	0.150961	0.0945438	0.0685829	0.0672964	0.999992	0.883094	0.933249	0.730469	0.562964	0.400671	0.226542	0.133712	0.0997135	0.0961226	0.999992	1.02872	0.949781	0.720526	0.418931	0.316848	0.197472	0.118745	0.0771737	0.0692937	0.999992	0.947828	0.906826	0.650359	0.414461	0.287316	0.166748	0.107678	0.0673805
ARID1B-3	0.999992	0.973934	0.979994	0.768791	0.591655	0.393615	0.241271	0.154114	0.113004	0.115091	0.999992	1.00937	1.0105	0.859745	0.646224	0.351407	0.205009	0.106024	0.0810525	0.0793137	0.999992	0.830859	0.896868	0.671639	0.494532	0.323246	0.234121	0.142491	0.120395	0.136738	0.999992	0.87012	0.886286	0.635164	0.482282	0.303474	0.32583	0.122784	0.12211	0.143106	0.999992	1.06936	0.985878	0.619826	0.259384	0.130356	0.0926378	0.0465275	0.0461821
ARID2-1	0.999992	1.03569	0.967599	0.755816	0.613188	0.419241	0.240394	0.130106	0.0861754	0.0674271	0.999992	1.03458	1.02914	0.814585	0.664999	0.418698	0.232965	0.115479	0.0801618	0.0636913
ARID4A-1																					0.999992	1.01939	0.901613	0.697786	0.622271	0.513904	0.293914	0.174231	0.0952818	0.0961226											0.999992	0.949357	0.674228	0.474029	0.394153	0.312146	0.230271	0.138253	0.09085
ARIH1	0.999992	0.980611	0.970078	0.984507	0.987458	0.833357	0.573787	0.271055	0.122759	0.0918403	0.999992	0.958075	1.0237	1.01823	1.04839	0.845808	0.6113	0.283632	0.154089	0.116567	0.999992	1.01858	1.0155	1.03851	1.02465	0.773275	0.490138	0.246489	0.127042	0.119138	0.999992	0.915686	0.963009	0.951829	0.970694	0.790062	0.514416	0.238298	0.132856	0.10846	0.999992	0.933305	0.971436	0.983172	0.929537	0.697007	0.425252	0.208709	0.10372
ARIH2											0.999992	0.889393	0.9872	0.875082	0.888312	0.710292	0.312173	0.187062	0.1817	0.143005											0.999992	0.960374	0.967418	0.901346	0.873625	0.806521	0.366311	0.203563	0.130902	0.143106	0.999992	1.02427	1.03681	1.05722	0.970153	0.69346	0.350259	0.196745	0.15066
ARL1	0.999992	1.0841	1.07998	1.06722	0.977204	0.590422	0.273733	0.150242	0.118694	0.104628	0.999992	0.991112	1.02215	1.03612	0.924872	0.520569	0.230169	0.127634	0.0926314	0.0901292	0.999992	1.02429	1.04002	1.06547	0.986327	0.601006	0.320864	0.176257	0.123349	0.102892	0.999992	1.04011	1.0168	0.982118	0.856254	0.531851	0.258689	0.135709	0.0820581	0.0602554	0.999992	1.01051	1.04821	1.06256	0.992307	0.574632	0.258504	0.137588	0.0961496
ARL2	0.999992	0.984784	0.986604	0.992616	0.995661	0.732903	0.356204	0.180445	0.12845	0.104628	0.999992	1.02502	1.00817	1.02249	1.06123	0.773844	0.357834	0.195166	0.133603	0.10455	0.999992	1.05367	1.04318	1.07282	1.08669	0.787792	0.341076	0.155997	0.104884	0.0771688	0.999992	1.02346	1.06442	1.02893	1.10863	0.779774	0.35545	0.152672	0.109411	0.0994214	0.999992	1.06784	1.05277	1.03813	0.994153	0.678385	0.315851	0.1449	0.0916071
ARL3	0.999992	0.95307	1.00148	1.04046	1.03052	0.876408	0.517636	0.274152	0.178042	0.126716	0.999992	1.02676	1.02837	1.07362	1.13534	1.02899	0.767852	0.471369	0.346477	0.25837	0.999992	1.02021	1.03527	1.09815	1.1752	1.01523	0.65436	0.345085	0.214938	0.146215	0.999992	1.01733	1.07324	1.05279	1.0412	0.802406	0.506517	0.251223	0.156301	0.119004	0.999992	1.15039	1.13638	1.14195	1.22769	0.952399	0.649347	0.364244	0.21804
ARL5B																					0.999992	0.936961	0.937203	0.923299	0.771908	0.569068	0.33518	0.349812	0.138122	0.284306	0.999992	0.977023	1.10323	0.932553	0.965585	0.614149	0.37816	0.252839	0.158255	0.153651
ARL6IP1	0.999992	1.09912	1.0932	1.19211	1.292	0.953286	0.738728	0.483252	0.412179	0.327835	0.999992	1.13282	1.1006	1.13582	1.29541	1.02899	0.751079	0.492979	0.385667	0.294422	0.999992	1.10019	1.14679	1.19294	1.24181	1.06265	0.816055	0.542952	0.41141	0.284306	0.999992	1.08217	1.08294	1.1611	1.19855	1.12337	0.908373	0.542028	0.471834	0.325379	0.999992	1.10605	1.11966	1.10073	1.15938	0.894759	0.674933	0.445334	0.383841
ARL6IP4-1	0.999992	0.958078	0.9519	0.991806	1.03975	0.862058	0.654503	0.484801	0.432503	0.369686	0.999992	0.885915	0.888557	0.918538	0.912026	0.733657	0.533024	0.384253	0.319757	0.267984	0.999992	0.994909	1.02816	1.03442	1.03834	0.824568	0.58446	0.421395	0.369309	0.326275	0.999992	1.00331	0.966536	1.04912	1.02791	0.926882	0.709913	0.559799	0.461088	0.39166	0.999992	0.941713	0.969916	0.977829	0.975691	0.855741	0.624644	0.440682	0.347501
ARL6IP5	0.999992	1.02317	1.03288	1.04857	1.10333	0.904084	0.704512	0.455372	0.366652	0.251108	0.999992	0.992851	1.00739	1.01908	1.04542	0.919641	0.705418	0.463265	0.370526	0.254765	0.999992	1.01531	1.03369	1.04586	1.07118	0.917477	0.7091	0.470018	0.359707	0.236922	0.999992	1.02522	1.02121	1.06014	1.03813	0.867216	0.651659	0.419243	0.322371	0.244034	0.999992	0.906552	0.963835	0.976302	1.02277	0.914268	0.686402	0.449987	0.358101
ARL6IP6																															0.999992	0.999806	0.992111	0.971104	0.898147	0.71085	0.484795	0.330386	0.268643	0.2124
ARL8A
ARL8B																															0.999992	0.970013	1.03003	1.01333	1.01974	0.854871	0.70004	0.525872	0.587106	0.46246
ARMC1	0.999992	0.971431	0.975036	0.981263	0.855182	0.490994	0.265837	0.136302	0.108939	0.0941654	0.999992	0.896348	0.915742	0.873378	0.713416	0.379445	0.199418	0.114803	0.0846152	0.0841206	0.999992	0.994093	1.01076	1.01073	0.856764	0.515839	0.346129	0.239061	0.217154	0.178707	0.999992	1.02084	1.00269	0.991297	0.852167	0.51642	0.316943	0.189023	0.142625	0.128043	0.999992	0.999806	1.014	1.0221	0.889845	0.571085	0.362611	0.240614	0.204413
ARMC10-1	0.999992	1.03068	1.01222	0.94477	0.649077	0.438717	0.279875	0.169603	0.108939	0.080215	0.999992	0.958075	1.03846	1.03527	0.936729	0.720572	0.505068	0.295112	0.199514	0.183863											0.999992	1.03924	1.0265	0.960089	0.692769	0.446467	0.263626	0.150249	0.10355	0.0873703
ARMC10-2																					0.999992	1.00552	0.991775	0.932287	0.615884	0.420994	0.251806	0.160049	0.104884	0.0893534											0.999992	1.00821	1.01704	0.995385	0.871384	0.581726	0.407606	0.235296	0.187757
ARMC6-1	0.999992	0.851254	0.809776	0.64147	0.499369	0.325962	0.186875	0.0975797	0.0804846	0.111603	0.999992	1.00763	0.726225	0.688478	0.661046	0.58786	0.291672	0.174231	0.147854	0.155022											0.999992	0.969137	0.791043	0.614971	0.522131	0.27467	0.164889	0.102589	0.0810812	0.0888767
ARMC8-1	0.999992	1.00481	1.01139	0.931794	0.831598	0.565821	0.34743	0.183543	0.130076	0.130204	0.999992	0.947642	0.968558	0.838443	0.681796	0.376641	0.216191	0.116829	0.0837246	0.0805154	0.999992	0.983483	0.97833	0.954348	0.795631	0.509064	0.293914	0.154647	0.109316	0.092061	0.999992	0.977023	0.980646	0.902264	0.713205	0.421778	0.244866	0.138132	0.0928038	0.224451	0.999992	1.00133	1.02845	0.931265	0.866768	0.520539	0.317615	0.17614	0.128704
ARMCX3	0.999992	1.01733	1.0147	0.95369	0.725982	0.485868	0.290403	0.187415	0.131702	0.138342	0.999992	1.00763	1.02526	0.949213	0.724285	0.47197	0.304718	0.177607	0.140729	0.132189	0.999992	1.04714	1.05821	0.985397	0.718988	0.482934	0.313284	0.176257	0.134429	0.138092	0.999992	1.00594	1.02915	0.951829	0.672333	0.441323	0.381122	0.168828	0.131879	0.122017	0.999992	0.991398	0.992719	0.930502	0.654461	0.427427	0.268209	0.158193	0.116591
ARMH3-1	0.999992	0.918853	0.978341	1.00316	0.895172	0.624249	0.404458	0.250145	0.199992	0.136017	0.999992	1.0085	1.00273	0.996077	0.993051	0.823378	0.553525	0.347111	0.199514	0.11897	0.999992	1.03082	1.01471	1.06874	1.07666	0.866184	0.581092	0.3228	0.141076	0.113722	0.999992	0.967384	1.0362	1.01149	1.09637	0.923796	0.678318	0.423282	0.21296	0.137081	0.999992	1.02656	1.05429	1.0847	1.07446	0.867269	0.599058	0.323698	0.134761
ARMT1	0.999992	1.0382	1.01966	0.893679	0.433743	0.227559	0.127216	0.066602	0.0504045	0.047664	0.999992	1.02502	1.00118	0.843556	0.427852	0.231779	0.14537	0.0729338	0.059676	0.0624896	0.999992	1.02184	1.00364	0.897153	0.450736	0.254532	0.150747	0.0810376	0.0576122	0.0514459	0.999992	1.00068	0.930379	0.845356	0.431192	0.246894	0.14218	0.0799713	0.0586129	0.0421788	0.999992	1.02656	0.970676	0.857985	0.461538	0.278448	0.14822	0.0810908	0.062838
ARPC1A	0.999992	1.00732	1.05519	1.05506	1.03873	0.912285	0.683455	0.484026	0.415431	0.183681	0.999992	1.07284	1.09283	1.07021	1.20253	1.09815	0.909495	0.622639	0.515708	0.163434	0.999992	1.02429	1.02974	1.12675	1.17155	1.12072	0.937326	0.613184	0.540669	0.155691	0.999992	0.941973	1.0803	1.00415	1.17914	1.02564	0.86098	0.608267	0.492349	0.15817	0.999992	1.10147	1.10522	1.15645	1.21938	1.08364	0.859326	0.605522	0.527687
ARPC1B	0.999992	1.06407	1.08328	1.12399	1.09513	0.918435	0.681701	0.442981	0.280477	0.0999781	0.999992	1.04849	1.09749	1.11537	1.11953	0.983193	0.81165	0.505134	0.294817	0.106953	0.999992	1.0447	1.08984	1.14881	1.14691	1.03652	0.792474	0.490953	0.305049	0.11643	0.999992	1.0296	1.04326	1.10419	1.08411	0.963916	0.754345	0.478212	0.280365	0.115992	0.999992	1.03802	1.07937	1.09615	0.989537	0.894759	0.677579	0.436694	0.261194
ARPC2	0.999992	0.971431	1.02296	1.0583	1.13204	1.04656	0.815058	0.532816	0.360961	0.159267	0.999992	1.04328	1.06642	1.09833	1.18474	1.09348	0.842401	0.557133	0.354493	0.165838	0.999992	1.02674	1.06375	1.14064	1.24089	1.15556	0.88427	0.551731	0.383343	0.162461	0.999992	0.993672	1.09882	1.09226	1.2711	1.1244	0.906399	0.567877	0.378053	0.167209	0.999992	1.03497	1.08697	1.1534	1.25354	1.12443	0.869031	0.57827	0.369457
ARPC3	0.999992	1.03152	1.02461	1.09074	1.11153	1.02504	0.735219	0.453823	0.200805	0.111603	0.999992	1.01372	1.00273	1.07106	1.1719	1.30937	0.853583	0.478797	0.205749	0.102146	0.999992	1.03	1.0764	1.13411	1.21626	1.13717	0.837951	0.432876	0.178746	0.0893534	0.999992	0.988415	1.00975	1.07023	1.04324	0.92894	0.671406	0.335233	0.1817	0.090383	0.999992	1.03955	1.04137	1.09462	1.24154	1.06679	0.780804	0.407448	0.193056
ARPC4-3	0.999992	1.0165	1.03122	1.10372	1.1587	1.07117	0.886123	0.587027	0.368278	0.126716	0.999992	1.04762	1.05011	1.10344	1.1383	1.05142	0.830287	0.548354	0.342914	0.124979	0.999992	1.00552	1.059	1.08672	1.14965	1.0462	0.768894	0.486901	0.340503	0.152984	0.999992	0.980528	1.00005	1.02709	1.07389	1.01021	0.811612	0.538797	0.366331	0.155158	0.999992	1.05255	1.07025	1.15569	1.28861	1.19272	0.967845	0.636762	0.409582
ARPC5-1	0.999992	0.989791	0.986604	1.01208	0.936188	0.771854	0.578173	0.364762	0.247145	0.132529	0.999992	1.00154	1.06953	1.05828	0.972301	0.972913	0.62621	0.35589	0.236923	0.11897	0.999992	1.03408	1.04476	1.06792	1.00093	0.87683	0.667834	0.423421	0.245221	0.0974764	0.999992	0.99192	0.987701	1.05647	0.96865	0.808579	0.536138	0.29242	0.211007	0.120511	0.999992	0.934834	0.960794	0.971722	1.08277	0.878797	0.618468	0.388837	0.269522
ARPC5L	0.999992	0.993964	1.02048	1.07615	1.10538	0.992238	0.697493	0.466988	0.324377	0.124391	0.999992	0.952858	1.11225	1.14434	1.18969	1.20282	0.850788	0.469343	0.307287	0.102146	0.999992	0.976137	1.11041	1.14064	1.09856	1.04136	0.813528	0.499056	0.32056	0.148922	0.999992	0.984033	1.04679	1.17487	1.11068	0.986548	0.769155	0.403088	0.273527	0.12503	0.999992	1.09	1.10522	1.15874	1.28215	1.15902	0.846974	0.54836	0.420939
ARPIN-2	0.999992	0.988122	1.00809	0.958556	0.818268	0.550446	0.332516	0.198257	0.157717	0.123229	0.999992	1.06588	1.07963	1.10173	0.957479	0.646739	0.390449	0.212048	0.176356	0.14661	0.999992	0.96063	0.981493	0.952714	0.895085	0.618426	0.382341	0.23636	0.169882	0.150276	0.999992	1.09444	1.14556	1.08951	1.09331	0.616207	0.358412	0.174483	0.126995	0.129549	0.999992	1.0365	1.04517	1.13202	1.04677	0.598575	0.33879	0.153541	0.10372
ARRB1-2	0.999992	0.988122	1.02048	1.05668	1.11563	0.970712	0.676437	0.29119	0.178042	0.141829	0.999992	0.99459	1.04545	1.0668	1.12052	0.939267	0.652302	0.253242	0.138056	0.120172	0.999992	1.01695	1.02974	1.07528	1.09856	0.960061	0.613094	0.205971	0.124826	0.109661	0.999992	0.98491	1.00446	1.05371	1.08513	0.940256	0.619076	0.239914	0.146532	0.128043	0.999992	0.990633	1.00792	1.04653	1.05138	0.935551	0.613174	0.215356	0.10902
ARRDC1	0.999992	0.964754	1.07171	1.07777	0.988484	0.780055	0.520268	0.289641	0.219503	0.159267	0.999992	1.2728	1.05011	1.06169	1.07506	0.735526	0.462202	0.272151	0.20753	0.191074	0.999992	1.04796	1.01076	1.07773	1.04746	0.77521	0.429503	0.228256	0.1817	0.13403	0.999992	1.24866	1.01239	1.2483	1.08411	0.950543	0.716825	0.434591	0.432759	0.352494	0.999992	1.17332	1.07709	1.12515	1.10584	0.746667	0.472894	0.261219	0.189271
ARSA-1	0.999992	1.03486	1.05271	1.06641	1.09102	0.873333	0.567645	0.394191	0.278851	0.188331											0.999992	0.991644	0.983866	0.969873	0.96078	0.751983	0.567617	0.307943	0.265903	0.159753	0.999992	1.01558	1.02209	0.986708	1.04733	0.804464	0.596367	0.411973	0.384892	0.350987
ARSL	0.999992	0.974769	0.998173	1.00884	1.01925	0.806706	0.581683	0.401935	0.293484	0.235995	0.999992	0.959814	0.98953	0.961994	0.931788	0.71403	0.496681	0.305242	0.260081	0.193477	0.999992	0.962262	1.04081	0.992751	0.964429	0.750047	0.547405	0.376149	0.291016	0.240983	0.999992	1.00243	0.997402	0.980283	0.926757	0.723194	0.503555	0.322309	0.248128	0.1416	0.999992	0.979168	0.991199	1.01905	0.979384	0.830911	0.554945	0.354274	0.283906
ASAH1-2	0.999992	1.01399	1.04527	0.999104	0.981306	0.825156	0.62555	0.44453	0.388602	0.304584	0.999992	1.02067	1.0338	0.996929	0.98317	0.809359	0.610368	0.425447	0.367854	0.292018	0.999992	0.985115	0.983866	0.95108	0.93067	0.833279	0.629937	0.451109	0.418058	0.33846	0.999992	0.992796	0.991229	0.989461	1.02689	0.892934	0.710901	0.465288	0.448389	0.346468	0.999992	0.992162	0.981318	0.954929	0.939691	0.756421	0.547886	0.376208	0.349773
ASAP1-2	0.999992	1.05071	1.05353	1.00559	0.784429	0.487919	0.326374	0.180445	0.156904	0.141829											0.999992	1.17283	1.1373	1.14881	0.680666	0.401638	0.19875	0.0985957	0.0672143	0.075815	0.999992	1.03047	1.05737	0.976611	0.690725	0.431036	0.25079	0.144595	0.102573	0.0933958
ASAP2-1	0.999992	1.0432	1.03866	0.997482	0.852106	0.562746	0.314091	0.299709	0.156904	0.431301	0.999992	1.04762	1.07652	1.01823	0.820132	0.480381	0.312173	0.199893	0.146963	0.128584											0.999992	0.986662	0.987701	0.992215	0.920627	0.658385	0.368286	0.239106	0.188538	0.194324	0.999992	1.13281	0.974477	0.945769	0.827999	0.66863	0.364375	0.223332	0.162016
ASCC3	0.999992	0.981446	0.997346	0.949636	0.73316	0.473568	0.290403	0.161084	0.101622	0.0732397	0.999992	0.96503	0.934383	0.823106	0.629427	0.400941	0.224578	0.126959	0.088178	0.0841206	0.999992	1.02184	0.993357	0.929019	0.66333	0.41422	0.240858	0.133037	0.0923273	0.0866457	0.999992	1.04449	1.04238	0.89951	0.657007	0.37137	0.234992	0.122784	0.0937807	0.0738128	0.999992	1.16415	1.08393	0.973249	0.760615	0.446936	0.264679	0.144235	0.106749
ASF1A	0.999992	0.966423	0.98991	0.972342	0.899274	0.713427	0.472014	0.341529	0.307305	0.299934	0.999992	0.976332	0.977102	0.963698	0.880407	0.582252	0.249738	0.127634	0.0748177	0.0600861	0.999992	0.914108	0.937994	0.886531	0.828479	0.536163	0.250122	0.130335	0.105622	0.0812303
ASF1B											0.999992	1.00763	0.975549	0.832479	0.655117	0.431783	0.27583	0.185711	0.139838	0.141803	0.999992	0.913292	0.922967	0.774591	0.568438	0.421962	0.255175	0.147218	0.114486	0.115076											0.999992	1.12364	1.06341	0.941189	0.711691	0.507237	0.316733	0.213362	0.165801
ASH2L-1	0.999992	0.998137	1.02214	1.021	0.988484	0.760579	0.506231	0.27725	0.197553	0.16043	0.999992	1.08675	1.11458	1.08384	0.865585	0.500008	0.322423	0.196516	0.166558	0.127383	0.999992	1.05367	1.02816	1.00582	0.823004	0.499386	0.314126	0.163426	0.110054	0.101538	0.999992	0.990167	1.01416	0.954582	0.835819	0.534938	0.333728	0.201948	0.145555	0.119004	0.999992	1.06784	1.05733	1.06103	0.866768	0.571085	0.328203	0.162182	0.10902
ASL	0.999992	0.981446	0.994867	1.01289	1.03463	0.891784	0.658012	0.350048	0.161782	0.125554	0.999992	1.01111	0.99885	1.03016	1.06815	0.962632	0.721259	0.393032	0.20753	0.15382	0.999992	0.993277	1.00127	1.03606	1.11133	1.022	0.818581	0.389656	0.182439	0.119138	0.999992	0.99192	0.999166	1.05738	1.10966	1.04827	0.806675	0.405511	0.169001	0.112979	0.999992	1.01051	0.966875	0.967905	0.935076	0.838892	0.626408	0.325692	0.152931
ASNS-1	0.999992	1.01066	1.02296	1.05019	1.04693	0.694976	0.283384	0.156437	0.113004	0.0918403	0.999992	0.987634	1.00972	1.0242	1.10767	0.684123	0.323355	0.19449	0.127368	0.11176	0.999992	0.979402	1.00917	1.01808	1.01826	0.63875	0.288862	0.165452	0.113747	0.109661	0.999992	1.00419	1.03973	1.05555	1.06163	0.681017	0.298183	0.163982	0.111365	0.0843575	0.999992	1.0365	1.05581	1.08393	1.07446	0.69346	0.307028	0.170822	0.113563
ASPH	0.999992	0.996468	1.0337	1.03154	1.03463	0.745203	0.414986	0.217618	0.15853	0.144154	0.999992	0.996328	1.01594	1.0455	1.01874	0.710292	0.412814	0.218801	0.154089	0.1394	0.999992	0.961446	0.975957	0.962519	0.907859	0.610684	0.351182	0.181659	0.125565	0.144861	0.999992	1.00944	1.00975	1.02893	0.970694	0.685132	0.368286	0.189023	0.128948	0.126536	0.999992	0.868333	0.925829	0.937372	0.920307	0.686366	0.368787	0.211368	0.142332
ASPSCR1-2	0.999992	0.959747	0.976689	0.981263	0.967976	0.726753	0.468505	0.319844	0.248771	0.201119	0.999992	0.990243	0.988753	0.965402	0.915979	0.620571	0.339197	0.199893	0.147854	0.147812	0.999992	1.02429	1.0329	0.994385	0.909684	0.614555	0.298967	0.165452	0.12852	0.109661	0.999992	0.960374	0.958599	0.957336	0.875668	0.603862	0.326817	0.19387	0.139694	0.135575	0.999992	0.947828	0.971436	0.929739	0.850153	0.580839	0.247916	0.121636	0.081008
ASRGL1	0.999992	0.948063	0.998999	1.00316	0.998738	0.834382	0.637833	0.405033	0.3195	0.218557	0.999992	0.970246	1.04157	1.0259	1.03752	0.879453	0.634596	0.375474	0.29838	0.195881	0.999992	1.02103	1.04951	1.07854	1.08578	0.862313	0.619831	0.382227	0.302833	0.212553	0.999992	0.977023	1.00446	1.01241	1.01259	0.881618	0.624013	0.407934	0.329209	0.227464	0.999992	0.965409	1.01628	0.996912	1.00523	0.835345	0.569943	0.35095	0.283149
ASS1	0.999992	1.0649	1.07419	1.14346	1.1587	0.796455	0.391298	0.236205	0.177229	0.0790524	0.999992	1.0198	1.04934	1.19632	0.958467	0.767302	0.404427	0.239736	0.179028	0.0805154	0.999992	1.01939	1.05505	1.06302	1.03651	0.764565	0.421081	0.252567	0.203859	0.113722	0.999992	1.03223	0.964773	1.12622	0.898147	0.732453	0.369273	0.223758	0.165093	0.0753192	0.999992	0.957001	0.953953	1.05493	0.935999	0.792779	0.400548	0.25856	0.186243
ATAD1	0.999992	0.989791	1.0147	0.97883	0.731109	0.451017	0.277243	0.177347	0.138206	0.131367	0.999992	1.02502	1.01438	0.975627	0.811239	0.502812	0.285149	0.185711	0.114899	0.0961378	0.999992	0.964711	0.97833	0.962519	0.699827	0.412284	0.221489	0.120206	0.0827252	0.0974764	0.999992	0.98491	1.04061	0.976611	0.818448	0.498932	0.295221	0.174483	0.125041	0.111472	0.999992	1.05025	1.05961	1.0618	0.882461	0.58616	0.361729	0.206715	0.143846
ATAD3A-2	0.999992	1.019	0.997346	0.926929	0.714702	0.448967	0.277243	0.159535	0.123572	0.110441	0.999992	0.999806	1.00351	0.91513	0.683773	0.440194	0.278626	0.169504	0.128259	0.132189	0.999992	0.994093	0.980702	0.865287	0.671542	0.441318	0.286335	0.152621	0.106361	0.0947687	0.999992	1.01558	1.00798	0.950911	0.772468	0.558598	0.365324	0.206794	0.151417	0.129549	0.999992	0.984518	1.02312	0.932029	0.738461	0.496596	0.326438	0.191427	0.148388
ATAD3B	0.999992	1.01733	1.01305	0.92774	0.782379	0.52277	0.328129	0.181219	0.134954	0.119741	0.999992	0.92156	0.93283	0.850372	0.647213	0.381314	0.22551	0.114128	0.0837246	0.0781119	0.999992	0.950836	0.946694	0.867738	0.72355	0.484869	0.302336	0.1614	0.125565	0.129969	0.999992	0.953364	0.923324	0.892167	0.712183	0.519507	0.344589	0.180945	0.13774	0.0949022	0.999992	0.982225	0.969156	0.904549	0.731076	0.511671	0.34673	0.193421	0.161259
ATE1	0.999992	0.907169	0.931242	0.968288	0.985407	0.714452	0.468505	0.310551	0.252023	0.117416																															0.999992	0.991398	0.995	1.00073	0.899076	0.532067	0.286736	0.165505	0.110534
ATE1-2	0.999992	1.09912	1.11468	1.16373	1.05719	0.622199	0.419373	0.265634	0.189423	0.106953	0.999992	0.97981	1.05089	1.04379	0.927836	0.483185	0.243215	0.131011	0.0828339	0.0612878	0.999992	0.98185	1.01708	1.03769	0.92702	0.506161	0.265281	0.149244	0.122611	0.0988302	0.999992	1.02434	1.03797	1.0225	0.973759	0.638839	0.406793	0.227797	0.161186	0.105447
ATF2-1	0.999992	1.04237	0.998999	1.03803	1.00592	0.742128	0.508863	0.323717	0.26503	0.204606	0.999992	0.932862	0.862149	0.93984	0.874478	0.460755	0.238556	0.146543	0.117571	0.121374	0.999992	0.950836	0.999684	1.01154	0.937057	0.714239	0.501086	0.314021	0.259255	0.19766
ATF7	0.999992	1.07408	1.05188	1.0283	0.932087	0.607848	0.350063	0.187415	0.143084	0.115091	0.999992	1.01719	0.952248	0.903201	0.729226	0.56543	0.311241	0.163426	0.157652	0.132189	0.999992	1.01695	1.02816	0.980495	0.849464	0.576811	0.272018	0.162075	0.119656	0.101538											0.999992	0.978403	0.991199	0.975539	0.89723	0.681932	0.437603	0.249919	0.215769
ATF7IP-4	0.999992	0.988122	0.972557	0.834479	0.676763	0.511494	0.32111	0.188189	0.147962	0.139504	0.999992	0.938079	0.909528	0.765165	0.656106	0.464493	0.287945	0.176932	0.149635	0.156224											0.999992	0.994548	0.926852	0.806806	0.649854	0.496875	0.328792	0.195485	0.157278	0.15817	0.999992	1.02044	0.93191	0.820582	0.715384	0.624292	0.40143	0.242608	0.186243
ATG12-1											0.999992	1.01632	1.08895	1.11111	1.06321	0.825247	0.442633	0.116154	0.0659108	0.0564809	0.999992	1.00389	1.08115	1.0189	1.0064	0.801341	0.432871	0.217451	0.123349	0.196307											0.999992	0.998277	0.99348	0.962562	0.960922	0.749327	0.421723	0.12363	0.0749513
ATG13-5	0.999992	0.96392	1.00148	0.934227	0.948493	0.696001	0.392175	0.248596	0.215439	0.225532	0.999992	0.740726	0.807779	0.803508	0.806298	0.638328	0.371812	0.235684	0.191498	0.197082	0.999992	0.968792	1.04397	0.935556	0.788332	0.576811	0.402553	0.235684	0.206075	0.212553	0.999992	0.990167	1.00975	0.973857	0.92267	0.681017	0.483807	0.310999	0.259851	0.310315
ATG16L1	0.999992	1.02985	1.04031	1.0429	0.949519	0.737003	0.460609	0.248596	0.199992	0.166243	0.999992	0.980679	0.999627	0.988409	0.929812	0.723376	0.45102	0.226905	0.158542	0.161031	0.999992	1.02266	0.993357	0.91758	0.83669	0.586489	0.329285	0.151945	0.0997135	0.0961226	0.999992	1.04187	0.999166	1.01792	0.950258	0.747884	0.43049	0.218104	0.163139	0.137081	0.999992	1.0579	1.03453	1.0908	1.01538	0.846873	0.476423	0.221338	0.170344
ATG2A-3											0.999992	1.12848	1.01904	1.0063	0.924872	0.700011	0.492954	0.305917	0.269878	0.234336
ATG2B	0.999992	1.09077	1.02214	1.0064	0.904401	0.702152	0.414986	0.234656	0.13658	0.123229																															0.999992	0.963116	1.13334	1.02287	1.09754	0.830911	0.760512	0.386178	0.221068
ATG3	0.999992	0.973934	0.927111	0.917197	0.961823	0.802605	0.557117	0.368634	0.322751	0.246458	0.999992	0.991112	1.02759	0.981592	1.00194	0.798144	0.53116	0.332929	0.257408	0.182662	0.999992	0.959814	0.988611	0.951897	0.93067	0.746176	0.490138	0.293086	0.189086	0.121845	0.999992	0.99893	0.966536	0.986708	0.97989	0.778746	0.509479	0.312615	0.251059	0.183779	0.999992	1.00057	1.1265	1.13355	1.26	1.02866	0.63876	0.35095	0.222583
ATG4B-2	0.999992	1.04988	1.02296	0.967477	0.731109	0.40284	0.187753	0.102226	0.0837365	0.0790524											0.999992	0.985931	1.00047	0.962519	0.799281	0.576811	0.362972	0.182335	0.146246	0.115076	0.999992	0.984033	1.00622	0.869221	0.662115	0.33948	0.189574	0.100974	0.0801043	0.0753192	0.999992	1.09382	1.0923	1.01065	0.760615	0.414125	0.242623	0.148888	0.128704
ATG5-1	0.999992	0.933875	0.947768	0.935038	0.911579	0.681651	0.398317	0.148693	0.113817	0.110441	0.999992	1.00068	0.964675	0.98074	0.934753	0.788798	0.411882	0.16275	0.124696	0.0985412	0.999992	0.987563	0.990984	0.989483	0.997276	0.831343	0.48677	0.214074	0.141815	0.123199	0.999992	1.00243	1.00358	1.02801	0.983977	0.779774	0.421604	0.163174	0.111365	0.0994214	0.999992	0.959294	0.99652	0.989279	0.977537	0.765289	0.458778	0.197409	0.13249
ATG7	0.999992	1.04571	1.02379	1.00235	0.912604	0.611948	0.349185	0.192836	0.137393	0.116254	0.999992	1.01372	1.00662	1.02931	0.914991	0.549541	0.350379	0.20462	0.15587	0.11176																					0.999992	1.00974	1.04061	1.01829	1.07077	0.793666	0.566414	0.370226	0.276336
ATG9A																																									0.999992	0.925661	0.978277	0.995385	1.02738	0.702328	0.434074	0.255901	0.211983
ATIC	0.999992	0.995633	1.02792	1.1021	0.987458	0.91331	0.572909	0.247821	0.0951182	0.0709147	0.999992	1.10066	0.967782	1.15968	1.01183	0.90936	0.562843	0.244463	0.105101	0.0841206	0.999992	1.0447	0.893705	1.15617	0.853114	0.900057	0.530562	0.223529	0.09085	0.0731073	0.999992	0.99893	1.00446	1.07299	1.00646	0.907336	0.589455	0.257685	0.107457	0.0843575	0.999992	1.00821	1.04517	1.08241	1.08646	0.932004	0.612292	0.270524	0.0961496
ATL2	0.999992	1.31277	1.03288	1.08182	1.02847	0.751354	0.313214	0.199032	0.130889	0.112766	0.999992	0.99459	1.02837	1.06936	1.05234	0.560757	0.238556	0.126959	0.0792711	0.0709016	0.999992	0.926351	0.98782	0.966605	0.935232	0.570036	0.293072	0.176257	0.113009	0.108307	0.999992	1.09269	1.03797	1.04362	1.04222	0.59769	0.212283	0.110667	0.0674049	0.0602554	0.999992	1.05408	1.04897	1.00149	0.971999	0.595028	0.248799	0.126289	0.081008
ATL3	0.999992	0.961416	0.979168	0.999915	0.971052	0.529945	0.244781	0.151016	0.101622	0.0778899	0.999992	1.06675	1.04623	1.08384	1.06617	0.527111	0.218987	0.113453	0.0694736	0.0684982	0.999992	1.03	0.999684	1.13656	0.963517	0.520678	0.220646	0.115479	0.0753391	0.0717535	0.999992	0.969137	1.04591	0.970186	1.02996	0.44441	0.178713	0.0856258	0.0556823	0.0602554	0.999992	1.0235	1.01628	1.06332	1.12523	0.63582	0.314969	0.182787	0.127947
ATM	0.999992	1.019	0.976689	0.995049	0.905426	0.585297	0.275488	0.161084	0.118694	0.117416	0.999992	1.05892	1.03147	1.02249	0.976253	0.606552	0.328946	0.188412	0.135384	0.121374	0.999992	0.972872	0.994147	0.962519	0.929757	0.573907	0.309916	0.175581	0.129258	0.115076	0.999992	1.00857	0.99652	0.926128	0.831731	0.520535	0.275474	0.159135	0.107457	0.0918894	0.999992	0.967702	0.956994	0.932792	0.884307	0.501916	0.209097	0.116319	0.081765
ATN1	0.999992	0.892982	0.83787	0.832046	0.798785	0.644749	0.482542	0.308228	0.239828	0.187168											0.999992	1.08224	0.816197	0.888165	0.763697	0.639718	0.399185	0.297138	0.257778	0.242337
ATP11A	0.999992	1.00398	0.986604	0.99586	0.998738	0.831307	0.606249	0.309777	0.182107	0.153455	0.999992	1.05806	1.03924	1.05657	1.17091	0.986932	0.692372	0.325501	0.1817	0.124979	0.999992	0.998174	1.04002	1.01971	1.02009	0.832311	0.616463	0.300514	0.182439	0.162461	0.999992	0.947231	0.993874	0.994051	0.969672	0.725252	0.55786	0.271418	0.198307	0.188298	0.999992	0.97611	1.04137	0.996912	1.01538	0.835345	0.585824	0.287141	0.211226
ATP11B	0.999992	0.981446	0.9519	0.929362	0.90235	0.737003	0.489561	0.321393	0.179668	0.130204	0.999992	0.983287	1.01361	0.969663	0.903133	0.671039	0.43611	0.268099	0.171012	0.138198	0.999992	0.883094	0.989402	0.978044	0.956217	0.780049	0.588671	0.354539	0.190564	0.128615	0.999992	0.911304	1.01151	0.972022	1.0412	0.845613	0.61019	0.408742	0.19733	0.135575
ATP11C-1	0.999992	0.94389	0.940332	0.88557	0.887995	0.645775	0.446571	0.226911	0.139832	0.139504											0.999992	0.91166	0.991775	0.978861	1.02282	0.905864	0.637517	0.333605	0.239312	0.21526	0.999992	0.934087	0.992111	0.951829	0.963542	0.816809	0.550948	0.278688	0.169001	0.159677
ATP13A1	0.999992	1.0649	1.0304	1.01613	0.933112	0.680626	0.331638	0.192062	0.117069	0.142992	0.999992	1.01372	1.01749	1.02334	1.00194	0.728049	0.310309	0.174231	0.109554	0.0973395	0.999992	1.00715	1.00838	0.98458	0.924283	0.691012	0.348655	0.178958	0.124826	0.111015	0.999992	1.0112	1.02386	0.994051	0.973759	0.737597	0.329779	0.180945	0.144579	0.132562	0.999992	1.05561	1.00868	0.941189	0.78923	0.512558	0.25321	0.121636	0.0855505
ATP13A2																					0.999992	1.05122	1.08115	1.03034	1.00914	0.776178	0.593724	0.291735	0.234142	0.173291
ATP13A3-1											0.999992	0.965899	1.01205	0.930467	0.940681	0.744872	0.513455	0.258645	0.187935	0.135795	0.999992	0.974505	1.00759	0.942909	0.932495	0.716174	0.473295	0.234334	0.185393	0.177353
ATP1A1	0.999992	0.993129	1.03288	1.05993	1.09513	0.969687	0.814181	0.521974	0.206496	0.132529	0.999992	1.01198	1.04545	1.07873	1.14423	1.02058	0.862902	0.544302	0.210202	0.150215	0.999992	1.0096	1.03923	1.06956	1.10585	0.99587	0.787421	0.474745	0.200166	0.154338	0.999992	1.0664	0.959481	1.13816	1.04018	1.00301	0.80865	0.508908	0.186585	0.135575	0.999992	1.0235	1.03453	1.08699	1.04308	1.01447	0.796685	0.519114	0.207441
ATP1B1	0.999992	1.00398	1.06428	1.12237	1.1505	0.979937	0.811548	0.515004	0.266656	0.270871	0.999992	1.05023	1.07963	1.14093	1.22229	1.07759	0.88713	0.522692	0.297489	0.266782	0.999992	1.0145	1.04556	1.10796	1.18159	1.10039	0.885954	0.5389	0.303572	0.280245	0.999992	1.02259	1.0071	1.09134	1.11374	1.0349	0.831359	0.508908	0.281342	0.251566	0.999992	0.999042	1.03225	1.07477	1.06892	1.02068	0.816095	0.501167	0.299048
ATP1B3	0.999992	1.0165	1.03453	1.0875	1.09923	0.896909	0.673805	0.413552	0.248771	0.194143	0.999992	1.01546	1.03147	1.06169	1.0385	0.81777	0.598254	0.351163	0.249392	0.195881	0.999992	1.02837	1.06691	1.11776	1.17794	1.00555	0.736892	0.434902	0.296186	0.205784	0.999992	1.04362	1.05384	1.06656	1.11885	0.918652	0.688191	0.404703	0.268643	0.189804	0.999992	0.953179	0.988159	1.02134	1.02923	0.904513	0.628173	0.380196	0.268008
ATP2A2	0.999992	1.08994	0.914716	1.14427	0.885944	0.588372	0.255309	0.144046	0.107313	0.0895152	0.999992	1.04154	1.05244	1.08725	1.07506	0.599075	0.276762	0.147894	0.106882	0.0889274	0.999992	1.02919	0.980702	1.14309	0.944356	0.548744	0.222331	0.111427	0.0701687	0.0622766	0.999992	1.02346	1.04061	1.08951	1.05346	0.591518	0.270537	0.142979	0.101596	0.0813447	0.999992	1.06019	1.04289	1.16485	0.999691	0.620744	0.283207	0.159523	0.11432
ATP2B1	0.999992	0.995633	1.00726	0.992616	0.98028	0.768779	0.426392	0.240077	0.186984	0.166243	0.999992	1.0198	1.0206	1.06339	1.07506	0.858892	0.470589	0.266073	0.212874	0.177855	0.999992	0.975321	0.984657	1.03115	1.1168	0.936834	0.559195	0.334955	0.209768	0.135384	0.999992	0.994548	1.02386	1.04545	1.07798	0.851785	0.494668	0.273841	0.205145	0.165702	0.999992	1.01127	1.04517	1.07935	1.11692	0.920475	0.567296	0.306417	0.215012
ATP2C1-3																					0.999992	0.964711	0.981493	0.954348	0.948006	0.771339	0.462347	0.207321	0.152155	0.139445	0.999992	0.962127	1.02386	0.966515	0.995217	0.79109	0.455174	0.203563	0.142625	0.1416	0.999992	0.971524	0.9988	0.998439	1.00615	0.808741	0.472012	0.194086	0.142332
ATP2C1-7	0.999992	0.93471	0.966773	0.942337	0.937214	0.782105	0.467627	0.208325	0.151214	0.130204	0.999992	0.991981	1.0004	1.01397	1.0385	0.872911	0.529296	0.258645	0.199514	0.198284
ATP2C2-3																					0.999992	0.956549	1.01471	0.960885	0.959867	0.68714	0.465716	0.274852	0.27255	0.247753	0.999992	1.00594	1.0168	0.957336	0.975803	0.688218	0.380134	0.217296	0.136764	0.161183
ATP5F1A-1	0.999992	1.0382	1.05684	1.09155	1.13819	1.01479	0.822954	0.59632	0.51624	0.239482	0.999992	1.00937	1.04002	1.10344	1.15411	1.03553	0.868493	0.61521	0.547772	0.205494	0.999992	0.995725	1.03527	1.04014	1.12319	1.1391	0.837109	0.656404	0.537714	0.182768	0.999992	1.02084	1.02739	1.0941	1.06368	0.975232	0.748421	0.532334	0.444481	0.150638	0.999992	0.964645	0.99424	1.0305	1.04492	0.993191	0.771982	0.567635	0.50876
ATP5F1B	0.999992	1.01817	1.04031	1.07371	1.12794	0.984037	0.806284	0.577734	0.506484	0.255758	0.999992	0.971985	1.01827	1.106	1.09483	0.917772	0.709145	0.504459	0.444453	0.200688	0.999992	1.01042	1.05742	1.07528	1.14691	1.02297	0.809318	0.555783	0.496351	0.196307	0.999992	1.01032	1.01328	1.07207	1.08411	1.02461	0.822473	0.60342	0.507002	0.191311	0.999992	0.950121	0.976757	1.01371	0.999691	0.942645	0.731398	0.535066	0.495133
ATP5F1C-1																															0.999992	1.01032	1.00446	1.03352	1.03609	0.96906	0.791864	0.571916	0.476719	0.180766
ATP5F1D	0.999992	0.961416	0.966773	0.96991	0.944392	0.734953	0.591334	0.393416	0.315435	0.170893	0.999992	0.959814	0.992637	1.01653	1.03455	0.890668	0.725919	0.480148	0.409716	0.197082	0.999992	0.972872	0.973584	1.00909	1.05658	0.886508	0.702363	0.501082	0.426183	0.196307	0.999992	0.994548	1.01328	1.05371	1.07798	0.976261	0.744471	0.52668	0.450343	0.198843	0.999992	0.950886	0.975237	0.972485	1.03292	0.92757	0.786098	0.549024	0.475449
ATP5F1E	0.999992	1.05656	1.07419	1.10615	1.11461	0.92766	0.736096	0.485575	0.394293	0.190656	0.999992	0.958944	1.02215	0.994373	0.953527	0.823378	0.622482	0.378175	0.295708	0.134593	0.999992	0.976137	1.03053	1.02707	1.0283	0.900057	0.687204	0.492979	0.382604	0.148922											0.999992	0.953943	0.943312	0.857985	0.874153	0.766176	0.511714	0.351615	0.299048
ATP5IF1-1	0.999992	0.971431	0.972557	1.05425	1.05719	0.899984	0.843133	0.751983	0.58453	0.740535	0.999992	0.955467	1.02215	1.06595	1.08791	1.37759	0.922541	0.615886	0.852387	0.805154	0.999992	0.951652	0.975957	0.9903	1.01096	0.951351	0.845531	0.836038	0.689131	0.884057											0.999992	0.870626	0.854377	0.812186	1.11323	1.05261	0.92726	0.780997	0.911529
ATP5MD											0.999992	1.01024	1.01283	0.949213	0.870526	0.74861	0.495749	0.297138	0.277894	0.230731	0.999992	1.18018	1.09696	1.11531	0.955305	0.634879	0.415186	0.258645	0.200904	0.212553
ATP5ME	0.999992	1.07825	1.10063	1.13778	1.1064	0.863083	0.654503	0.403484	0.320312	0.190656	0.999992	1.00068	1.04701	1.06169	1.03752	0.871042	0.625278	0.379526	0.306396	0.143005	0.999992	1.01776	1.07956	1.0957	1.06936	0.912638	0.644254	0.393708	0.312436	0.152984	0.999992	1.02434	0.980646	1.07023	0.995217	0.830182	0.592417	0.340888	0.276458	0.149132	0.999992	0.99522	0.969916	0.990042	1.00708	0.816722	0.578766	0.374879	0.316461
ATP5MF	0.999992	1.08827	1.02627	1.08912	1.14742	1.00966	0.732587	0.527395	0.406488	0.273196	0.999992	1.12413	1.05788	1.05061	1.1472	1.15516	0.852652	0.605081	0.488987	0.261975	0.999992	0.99246	1.0764	1.00909	1.02739	0.882637	0.674572	0.461914	0.333117	0.193599	0.999992	1.18995	1.00887	1.18405	1.04733	1.08839	0.805688	0.522641	0.373169	0.170221	0.999992	0.928719	0.969916	0.955692	1.01538	0.975456	0.700518	0.470592	0.408068
ATP5MG	0.999992	1.07825	1.06428	1.07047	0.974128	0.776979	0.640465	0.415101	0.295923	0.148805	0.999992	0.97894	0.982539	0.979888	0.926848	0.912164	0.623414	0.347111	0.291255	0.122576	0.999992	0.963895	0.98782	0.987849	0.956217	0.88554	0.730997	0.481498	0.319083	0.123199	0.999992	0.938468	0.866002	1.01608	0.843993	0.806521	0.55786	0.312615	0.252036	0.0873703	0.999992	1.01586	0.983598	0.951112	1.032	0.817609	0.542593	0.353609	0.283906
ATP5MPL-1	0.999992	1.05489	1.03453	1.08344	1.07052	0.856933	0.652748	0.550628	0.332507	0.262733	0.999992	1.10587	1.1006	1.06424	1.08791	1.02151	0.689576	0.424097	0.314412	0.168241											0.999992	1.03223	1.08294	0.978447	1.03711	0.746855	0.586493	0.319885	0.318464	0.2124	0.999992	1.2146	1.20631	1.16179	1.73723	1.15458	0.808155	0.576941	0.554185
ATP5PB	0.999992	1.0624	1.03122	1.12237	1.05719	0.908184	0.707144	0.494868	0.395106	0.167405	0.999992	1.00502	0.921956	0.997781	1.03949	0.99067	0.755738	0.545653	0.42842	0.195881	0.999992	0.974505	0.993357	1.03442	1.04107	0.898121	0.704047	0.522692	0.407717	0.185476	0.999992	0.985786	0.940962	1.07941	1.01054	0.917624	0.680293	0.450747	0.328232	0.128043	0.999992	0.928719	0.944072	0.926685	1.03292	0.873476	0.645818	0.442676	0.346744
ATP5PD-1	0.999992	1.00481	1.04527	1.07777	1.02232	0.895884	0.689597	0.431364	0.338198	0.145317	0.999992	0.929385	1.08584	1.08895	1.07902	1.03366	0.829355	0.517965	0.399028	0.130988	0.999992	0.985931	1.03923	1.00909	0.982678	0.861345	0.712469	0.454486	0.343458	0.115076	0.999992	1.05501	1.03885	1.11337	1.00543	0.884704	0.692141	0.384508	0.309672	0.137081	0.999992	0.950121	0.982078	0.978592	0.947076	0.904513	0.616703	0.404789	0.321004
ATP5PF-2	0.999992	0.920522	0.960989	0.950446	0.95362	0.774929	0.623796	0.49177	0.505671	0.673108	0.999992	0.890262	1.00739	0.962846	0.97823	0.81777	0.644847	0.38763	0.42842	0.568415	0.999992	0.840653	0.841506	0.835055	0.864975	0.74908	0.58446	0.409915	0.507431	0.62412											0.999992	0.705521	0.651425	0.657992	0.747691	0.699668	0.624644	0.461951	0.597339
ATP5PO	0.999992	1.03235	1.02792	1.06317	1.01514	0.851807	0.687842	0.483252	0.366652	0.120904	0.999992	1.00763	1.03613	1.05146	1.02764	0.926183	0.688644	0.445031	0.365182	0.108155	0.999992	1.00062	1.02578	1.01645	0.977203	0.884572	0.708258	0.50581	0.374479	0.123199	0.999992	1.01032	0.984174	1.05371	0.940041	0.877503	0.633887	0.410358	0.311625	0.0918894	0.999992	0.959294	0.972196	0.948822	0.971999	0.85042	0.63876	0.434035	0.33236
ATP6AP1	0.999992	1.07659	1.11799	1.14508	1.06436	0.855907	0.45008	0.264085	0.186171	0.146479	0.999992	1.01719	0.999627	0.855485	0.745036	0.55328	0.364357	0.218801	0.179028	0.123777	0.999992	1.06347	1.08035	0.93147	0.845815	0.667784	0.442977	0.305917	0.220847	0.143507	0.999992	1.02346	0.971828	0.894921	0.943106	0.724223	0.567733	0.339272	0.237382	0.168715	0.999992	1.03955	1.04745	1.06867	1.02461	0.907174	0.613174	0.378202	0.327817
ATP6AP2	0.999992	1.02568	1.02875	1.02505	0.986433	0.749303	0.420251	0.20058	0.13658	0.110441	0.999992	0.991981	0.99652	1.03527	0.968349	0.740199	0.453816	0.23771	0.174575	0.15382	0.999992	0.991644	1.03053	1.04341	1.06388	0.841021	0.492665	0.234334	0.167666	0.147568	0.999992	0.991043	1.0265	1.00506	0.935953	0.697476	0.391983	0.197101	0.138717	0.126536	0.999992	0.922604	0.964595	0.954929	0.919384	0.697007	0.411135	0.210038	0.143089
ATP6V0A1-2											0.999992	0.992851	0.998073	0.987556	1.00985	0.809359	0.59639	0.395734	0.330445	0.206696	0.999992	1.02592	1.01313	0.923299	0.906034	0.692947	0.501086	0.330903	0.276982	0.152984	0.999992	1.01996	1.00887	0.991297	1.0228	0.804464	0.575632	0.384508	0.31944	0.191311	0.999992	1.02809	1.02921	1.01905	1.02923	0.775044	0.536417	0.360256	0.295263
ATP6V0A1-3	0.999992	1.04654	1.02709	1.00721	1.09	0.881533	0.705389	0.49177	0.405675	0.251108
ATP6V0A2	0.999992	1.03569	1.04858	1.04127	1.05616	0.837457	0.541325	0.358567	0.257713	0.144154	0.999992	0.987634	1.01283	0.975627	1.01183	0.835527	0.614095	0.400461	0.292145	0.171846	0.999992	0.976137	1.02499	1.02625	1.08669	0.869087	0.511192	0.351838	0.253346	0.11643	0.999992	0.969137	1.06707	1.00965	1.12601	0.86413	0.547986	0.377238	0.270596	0.152145	0.999992	1.02197	1.06189	1.05874	1.07631	0.7981	0.556709	0.36225	0.261194
ATP6V0D1	0.999992	0.993964	0.967599	0.926929	0.904401	0.747253	0.58256	0.392642	0.305679	0.148805	0.999992	0.987634	0.984093	0.956882	0.934753	0.785059	0.58614	0.386279	0.313522	0.151417	0.999992	0.993277	1.00759	0.959251	0.938881	0.752951	0.537299	0.354539	0.285107	0.142153	0.999992	0.980528	0.985938	0.991297	0.982955	0.840469	0.605253	0.407934	0.314556	0.17926	0.999992	0.992162	1.01172	0.954929	0.931384	0.741346	0.536417	0.370226	0.271793
ATP6V1A	0.999992	0.944725	0.965121	0.932605	0.886969	0.683701	0.481665	0.323717	0.230072	0.116254	0.999992	0.985896	0.978656	0.907461	0.83693	0.629917	0.475248	0.315371	0.218218	0.122576	0.999992	0.983483	0.979911	0.959251	0.938881	0.727788	0.508666	0.3228	0.238574	0.115076	0.999992	0.979652	0.99652	0.953664	0.944128	0.729367	0.52034	0.340888	0.227614	0.122017	0.999992	1.03344	1.04745	1.00684	0.941537	0.712969	0.521419	0.348291	0.244538
ATP6V1B2	0.999992	0.962251	0.983299	1.00559	1.07359	0.857958	0.590456	0.418973	0.282103	0.199956	0.999992	0.971985	0.999627	1.05402	1.06024	0.837396	0.549797	0.369396	0.244048	0.157426	0.999992	0.957365	0.965675	0.986214	1.00366	0.821665	0.557511	0.350488	0.264425	0.171938	0.999992	0.999806	1.01592	1.05463	1.06776	0.873388	0.575632	0.391779	0.25692	0.149132	0.999992	0.983754	0.9988	1.00989	0.962768	0.789232	0.517889	0.345633	0.243024
ATP6V1C1	0.999992	1.00481	0.954379	0.882326	0.641899	0.380289	0.191262	0.109196	0.0861754	0.0744023	0.999992	0.97981	0.962345	0.858893	0.631403	0.365426	0.198486	0.103998	0.0792711	0.0769102	0.999992	0.99246	0.968048	0.874275	0.690703	0.420994	0.256017	0.148569	0.113009	0.0947687	0.999992	0.997177	0.948899	0.871056	0.644745	0.391945	0.225119	0.119553	0.0928038	0.0828511	0.999992	0.948593	0.950153	0.832796	0.599076	0.328995	0.172924	0.0817554	0.062838
ATP6V1D	0.999992	1.01066	1.01305	1.03073	1.09	0.935861	0.686087	0.473184	0.372343	0.24297	0.999992	0.938079	0.987976	1.00715	1.06617	0.930856	0.693304	0.46259	0.350931	0.233134	0.999992	1.02511	1.02736	1.02543	1.05111	0.872959	0.64257	0.438278	0.339764	0.236922	0.999992	0.988415	1.00181	1.04086	1.10659	0.964945	0.715838	0.507293	0.381961	0.239515	0.999992	1.00974	1.00488	1.00531	1.06246	0.922249	0.696989	0.472586	0.379299
ATP6V1E1	0.999992	1.07408	1.00974	1.00478	0.924909	0.656025	0.331638	0.159535	0.12032	0.103466	0.999992	0.972855	0.928946	0.906609	0.790489	0.572906	0.287013	0.134387	0.088178	0.0684982	0.999992	0.979402	0.982284	0.947812	0.932495	0.727788	0.391605	0.195166	0.11744	0.092061	0.999992	1.05063	0.962127	0.961925	0.868516	0.669701	0.341627	0.173675	0.114295	0.0933958	0.999992	0.946299	0.952433	0.912182	0.924922	0.681932	0.356435	0.171487	0.11432
ATP6V1F-2	0.999992	0.948063	0.95851	0.976397	1.03155	0.949186	0.767681	0.553726	0.40974	0.263896	0.999992	0.97981	0.967782	0.970515	0.997004	0.97852	0.732442	0.488251	0.377651	0.264379	0.999992	0.931248	0.934831	0.949446	1.12045	1.08394	0.869953	0.611158	0.480102	0.297845	0.999992	0.970013	0.980646	0.952747	0.978868	0.874417	0.706951	0.423282	0.329209	0.215413	0.999992	1.08847	1.08545	1.07935	1.30984	1.05527	0.847857	0.566971	0.45425
ATP6V1G1	0.999992	0.961416	1.12377	1.05668	0.995661	0.734953	0.421128	0.243949	0.168286	0.190656	0.999992	0.952858	1.18759	1.08214	1.05629	0.80562	0.382994	0.201919	0.158542	0.149014	0.999992	0.941042	0.967257	0.967422	0.84399	0.63875	0.411817	0.254593	0.194257	0.213907	0.999992	0.968261	0.992993	1.06289	0.958433	0.717022	0.424566	0.21568	0.218822	0.287719	0.999992	0.972288	0.966115	0.956455	0.95446	0.759969	0.483481	0.284482	0.277093
ATP6V1H-1	0.999992	1.019	1.02296	1.03154	0.994636	0.746228	0.404458	0.211423	0.157717	0.124391	0.999992	1.00154	1.01671	1.0046	0.905109	0.716834	0.313105	0.147218	0.106882	0.0889274	0.999992	1.00144	1.0155	1.00909	0.972641	0.777146	0.352024	0.180984	0.11744	0.0866457	0.999992	1.02084	1.05208	1.00415	0.96252	0.693361	0.35545	0.171252	0.139694	0.131055	0.999992	1.05484	1.03681	1.03737	0.987691	0.695234	0.323791	0.168828	0.124919
ATP8B1	0.999992	1.00565	1.0023	0.990995	1.01514	0.91741	0.792247	0.545207	0.428438	0.176705	0.999992	1.06153	1.07108	0.941544	0.966372	0.825247	0.672803	0.478797	0.317975	0.132189	0.999992	1.0047	1.00285	1.0238	1.02556	0.767468	0.485927	0.314696	0.249653	0.143507	0.999992	1.01908	1.04061	1.017	0.984999	0.83944	0.616114	0.412781	0.293065	0.167209	0.999992	1.01739	1.03377	0.999965	0.986768	0.77327	0.585824	0.380861	0.284663
ATP9A																					0.999992	0.874116	0.878678	0.857116	0.830303	0.725852	0.538141	0.363318	0.290277	0.217968
ATP9B-1																															0.999992	0.954241	1.00622	0.940814	0.97989	0.817837	0.631912	0.414397	0.334094	0.254579
ATPAF1-1	0.999992	1.01399	1.02792	1.03803	0.998738	0.754429	0.478156	0.278025	0.226007	0.156942	0.999992	0.997198	0.980209	0.944101	0.880407	0.668235	0.378335	0.196516	0.144291	0.102146																					0.999992	1.17179	1.1113	1.02058	1.03292	0.735139	0.491422	0.273183	0.174886
ATPAF2	0.999992	0.879629	0.956031	0.870972	0.75982	0.608873	0.455344	0.284995	0.173164	0.0837026	0.999992	1.01806	0.971665	0.952621	0.994039	0.880388	0.615027	0.423421	0.277894	0.151417	0.999992	0.958181	0.988611	0.985397	1.08213	0.9649	0.746155	0.458538	0.29914	0.129969	0.999992	0.952488	1.01416	0.943568	1.07696	0.842527	0.600316	0.397433	0.253013	0.132562	0.999992	1.02274	1.07709	1.04806	1.08369	0.903627	0.747278	0.501832	0.336902
ATR											0.999992	1.06762	1.01827	0.972219	0.730214	0.382249	0.23576	0.124933	0.0926314	0.0913309																					0.999992	0.912667	0.925829	0.792339	0.662768	0.438068	0.260268	0.156199	0.12719
ATRIP											0.999992	1.05023	0.973995	0.936432	0.886335	0.643935	0.319628	0.180984	0.182591	0.25116	0.999992	0.982666	1.0068	1.02707	0.865888	0.527453	0.302336	0.167478	0.115963	0.113722	0.999992	0.978776	0.910978	0.963761	0.736706	0.31479	0.165877	0.100166	0.0722893	0.132562	0.999992	0.900437	0.956234	0.872489	0.809538	0.510784	0.339672	0.212032	0.142332
ATRX																																									0.999992	0.941713	1.00564	0.950349	0.968307	0.832684	0.840798	0.503161	0.501947
ATXN10-1	0.999992	0.998137	0.979994	1.02262	0.979255	0.608873	0.244781	0.137851	0.0943052	0.08254	0.999992	0.992851	0.99885	0.999486	0.956491	0.585056	0.264648	0.155997	0.109554	0.0985412	0.999992	0.993277	1.01708	1.01563	0.967167	0.569068	0.231595	0.132361	0.0893728	0.092061	0.999992	0.955993	1.00005	0.962843	0.956389	0.558598	0.251777	0.154288	0.104526	0.100928	0.999992	1.03573	1.04289	1.045	1.06061	0.576406	0.250563	0.138253	0.0938784
ATXN2-1	0.999992	0.928868	0.908932	0.907466	0.840826	0.585297	0.320233	0.185092	0.146336	0.110441	0.999992	0.96503	0.993413	0.975627	0.866573	0.495335	0.17519	0.0938685	0.0632388	0.0684982	0.999992	0.983483	1.01234	1.00991	0.910596	0.591328	0.289704	0.164776	0.11744	0.101538	0.999992	0.972642	1.05384	1.0069	0.967629	0.650155	0.388033	0.239106	0.174862	0.109966	0.999992	0.973053	1.02236	1.00226	0.89723	0.605669	0.293794	0.156199	0.106749
ATXN2L-1																																									0.999992	0.990633	0.981318	0.906839	0.835384	0.618084	0.339672	0.136259	0.0946355
ATXN2L-3	0.999992	0.995633	1.03122	1.03641	0.961823	0.709327	0.401826	0.157986	0.100809	0.0941654	0.999992	1.02328	1.04235	1.00204	0.914002	0.672908	0.376471	0.152621	0.0979755	0.120172	0.999992	0.996541	1.03606	1.00256	0.942531	0.715207	0.399185	0.160725	0.114486	0.171938	0.999992	1.03924	1.04238	1.06656	1.00237	0.775659	0.450237	0.193062	0.135787	0.122017
ATXN3																					0.999992	0.927983	0.918222	0.728017	0.466247	0.263242	0.142325	0.0850895	0.0642598	0.0785227
ATXN7L3B	0.999992	0.853757	0.877533	0.868539	0.787506	0.556596	0.298299	0.159535	0.1065	0.0988155											0.999992	0.933696	0.991775	0.95108	0.895085	0.646493	0.372236	0.224879	0.18687	0.0798765											0.999992	1.06325	1.05201	0.961035	0.866768	0.554236	0.265562	0.120307	0.09085
AUH											0.999992	0.986765	1.03613	1.02249	0.929812	0.54113	0.307514	0.185711	0.132712	0.10455	0.999992	1.01939	1.04556	1.04586	1.01188	0.659074	0.409291	0.205295	0.14994	0.115076	0.999992	1.06377	1.0362	1.06014	0.940041	0.555512	0.292259	0.162366	0.0986651	0.0828511	0.999992	1.04261	1.04745	1.0534	1.03569	0.707649	0.462307	0.255236	0.203656
AUP1-1	0.999992	1.0165	1.01139	0.994238	0.869537	0.540196	0.348308	0.20755	0.177229	0.148805	0.999992	1.01024	0.991083	1.05317	0.814203	0.444867	0.260921	0.156673	0.119352	0.0901292	0.999992	0.990012	1.01866	1.0287	0.830303	0.451964	0.287177	0.169504	0.127042	0.0988302	0.999992	1.00243	1.0318	1.06381	0.846036	0.506133	0.334716	0.209218	0.151417	0.102434	0.999992	0.987576	0.988919	0.992332	0.810461	0.504577	0.302617	0.190098	0.140818
AURKA	0.999992	1.01984	1.01718	0.988562	0.957722	0.619123	0.30444	0.156437	0.102435	0.0813775	0.999992	0.960683	0.982539	0.977332	0.853728	0.597206	0.359698	0.20462	0.167449	0.136996	0.999992	1.03327	1.02657	1.01236	0.997276	0.71811	0.395816	0.222853	0.209029	0.147568	0.999992	1.02171	0.967418	0.991297	0.943106	0.590489	0.319905	0.16075	0.113318	0.0753192	0.999992	0.98834	0.988919	1.016	0.949845	0.671291	0.343201	0.159523	0.113563
AVEN	0.999992	0.990626	1.02544	0.939093	0.833649	0.598623	0.36761	0.210648	0.163408	0.154617	0.999992	1.08066	1.07885	0.880195	0.835942	0.533653	0.35597	0.228931	0.165668	0.130988	0.999992	0.98185	0.97833	0.879994	0.801106	0.523582	0.355392	0.253242	0.167666	0.170584	0.999992	0.976147	0.992111	0.951829	0.932888	0.730396	0.519353	0.376431	0.28525	0.213907	0.999992	0.907316	0.928109	0.845009	0.906461	0.494822	0.312322	0.186775	0.155202
AVL9-1	0.999992	1.02484	1.018	1.04938	1.05513	0.847707	0.530797	0.244724	0.156091	0.125554	0.999992	1.10761	1.0571	1.05146	1.06222	0.831789	0.486431	0.165452	0.0810525	0.086524	0.999992	1.03735	1.03369	1.03851	1.06936	0.866184	0.452241	0.131686	0.0753391	0.075815	0.999992	1.09357	1.0706	1.07941	1.08002	0.866187	0.481833	0.176098	0.116249	0.109966	0.999992	1.00821	1.01552	0.990042	0.948922	0.689913	0.409371	0.164176	0.115077
AXIN1	0.999992	0.923861	0.855222	0.763114	0.822369	0.623224	0.532551	0.355469	0.287793	0.344111																					0.999992	1.06465	0.89775	0.878399	0.644745	0.562713	0.425553	0.238298	0.161186	0.150638	0.999992	1.03497	0.999561	0.712952	0.569538	0.411465	0.256739	0.140247	0.0916071
B2M	0.999992	1.03152	1.04527	1.01857	1.39044	1.14599	0.980877	0.433687	0.530873	0.260408	0.999992	1.00328	1.01982	1.09066	1.15313	0.948613	0.683985	0.424772	0.342914	0.21631	0.999992	0.799029	0.843088	0.832604	0.744536	0.591328	0.40508	0.260671	0.20829	0.228799											0.999992	1.09917	1.02616	1.10607	1.09477	0.853967	0.494951	0.307746	0.248323
B3GAT3	0.999992	1.04237	1.06097	1.09561	1.15767	0.678576	0.360591	0.192062	0.143084	0.130204	0.999992	0.973724	1.01827	1.04976	1.01775	0.63272	0.333606	0.169504	0.120243	0.115365	0.999992	1.03	1.05109	1.08835	1.11133	0.664881	0.431187	0.200568	0.156587	0.135384	0.999992	0.971766	0.988583	1.02985	0.999304	0.590489	0.276461	0.147826	0.100619	0.114485	0.999992	0.952414	1.01248	0.994622	1.01354	0.606556	0.270855	0.142241	0.108263
B3GNT3																															0.999992	0.900789	0.963009	0.857288	0.839906	0.594604	0.417654	0.236683	0.183654	0.156664	0.999992	0.98834	0.982838	1.01065	1.01446	0.749327	0.431428	0.261883	0.225611
B4GALT1	0.999992	1.07241	1.14608	1.15075	1.2315	0.874358	0.488684	0.237754	0.15853	0.138342	0.999992	1.13717	1.12545	1.07276	1.06716	0.806555	0.485499	0.195841	0.111336	0.086524	0.999992	1.0953	1.14046	1.20111	1.27465	0.960061	0.569301	0.262022	0.151417	0.105599	0.999992	0.99893	1.04502	0.995886	1.02178	0.770516	0.446288	0.221335	0.140671	0.123523
B4GALT3											0.999992	1.10326	1.08429	1.08469	1.01578	0.685058	0.449156	0.276878	0.184372	0.149014	0.999992	1.01695	1.08984	1.07528	1.05658	0.831343	0.549932	0.323475	0.237835	0.20443											0.999992	1.00592	1.0064	1.04882	1.07815	0.76795	0.469365	0.2785	0.19987
B4GALT4																					0.999992	1.05204	1.06295	1.12839	1.04655	0.564229	0.309916	0.14114	0.0938045	0.0893534											0.999992	1.04108	1.06949	1.07554	1.00061	0.587047	0.335261	0.146894	0.123405
B4GAT1																					0.999992	0.964711	0.98782	1.05321	1.08304	0.844892	0.434556	0.162075	0.101191	0.0934149	0.999992	0.977023	1.00975	1.04637	1.07185	0.868245	0.479858	0.199524	0.133833	0.103941	0.999992	1.01662	0.99652	1.04577	1.06061	0.814062	0.457895	0.201398	0.143089
BABAM1	0.999992	1.03736	0.964294	0.965855	0.985407	0.775954	0.718549	0.466214	0.425999	0.191818	0.999992	0.988504	1.00429	0.996077	0.958467	0.764498	0.568434	0.382903	0.29838	0.151417	0.999992	0.966343	0.975957	0.954348	0.979028	0.91651	0.691415	0.480148	0.400331	0.144861	0.999992	0.997177	1.03003	0.987625	0.958433	0.817837	0.645735	0.462056	0.358516	0.153651	0.999992	0.921075	0.99804	1.01523	1.06708	0.946192	0.837269	0.536395	0.352044
BABAM2-1																					0.999992	1.00552	1.00917	0.985397	1.0429	0.980385	0.761314	0.524718	0.429137	0.163815
BABAM2-2	0.999992	0.985618	0.999825	0.97883	0.999763	0.886659	0.630814	0.420522	0.337385	0.166243	0.999992	1.06066	1.03924	1.04124	1.11558	0.969174	0.760397	0.50581	0.390121	0.176653											0.999992	1.00331	1.01592	1.00323	1.02485	0.87236	0.57267	0.365929	0.271573	0.135575	0.999992	1.01739	1.01324	1.01905	1.06246	0.859288	0.536417	0.329016	0.249838
BAG1	0.999992	1.0165	1.01883	1.06885	1.11051	0.870258	0.537815	0.282671	0.21869	0.196469	0.999992	0.985026	1.07186	1.106	1.10767	0.92151	0.657893	0.403837	0.378542	0.319658	0.999992	0.979402	1.0851	1.03606	1.06388	0.877798	0.554143	0.324826	0.262209	0.235568	0.999992	0.986662	0.991229	1.0225	0.999304	0.866187	0.532188	0.315038	0.251059	0.239515	0.999992	0.941713	0.983598	0.977065	1.02	0.813175	0.518772	0.25856	0.199113
BAG2	0.999992	1.0165	0.937026	0.931794	0.789556	0.53507	0.299176	0.154888	0.117881	0.133692	0.999992	1.04588	0.874576	0.698703	0.516782	0.372903	0.213396	0.123582	0.0890687	0.0853223	0.999992	0.995725	0.930085	0.779493	0.681579	0.548744	0.294757	0.151945	0.111531	0.108307	0.999992	0.934963	0.920679	0.851781	0.731597	0.553455	0.334716	0.183369	0.133833	0.109966	0.999992	0.955472	0.918227	0.750356	0.636922	0.477086	0.282325	0.138253	0.122648
BAG3											0.999992	0.89287	0.980986	1.06424	1.12941	1.02058	0.656029	0.388305	0.447125	0.461461																					0.999992	0.895851	0.902265	0.874779	0.974768	0.790119	0.624644	0.380861	0.389141
BAG5-2	0.999992	0.980611	0.940332	0.789065	0.586528	0.377214	0.236884	0.145595	0.148775	0.122066	0.999992	1.02241	0.932053	0.792431	0.532592	0.360753	0.181713	0.113453	0.088178	0.0997429	0.999992	0.955733	0.930085	0.822799	0.683404	0.465513	0.349497	0.185036	0.106361	0.0717535	0.999992	0.991043	0.942726	0.80038	0.57322	0.375485	0.228081	0.1244	0.0928038	0.12503	0.999992	0.956236	0.899224	0.765622	0.550153	0.334315	0.215273	0.132936	0.0916071
BAG6-3	0.999992	0.998971	1.01635	0.982885	0.813141	0.508419	0.275488	0.148693	0.103248	0.0988155	0.999992	0.958075	0.982539	0.953473	0.780608	0.43739	0.259989	0.168828	0.134494	0.128584	0.999992	0.983483	0.966466	0.921665	0.728112	0.39196	0.221489	0.138439	0.118179	0.105599	0.999992	0.998053	0.994756	0.950911	0.769403	0.420749	0.242891	0.140556	0.10648	0.106953	0.999992	1.01815	1.00792	0.981645	0.784614	0.459351	0.269973	0.156864	0.122648
BAIAP2L1	0.999992	0.996468	1.00313	1.02262	1.07359	0.825156	0.554485	0.291965	0.190236	0.139504	0.999992	0.99459	1.03303	1.05657	1.05925	0.847677	0.582412	0.299839	0.186154	0.126181	0.999992	0.957365	0.991775	0.992751	1.01917	0.801341	0.530562	0.280255	0.183177	0.136738	0.999992	1.01383	1.04238	1.07207	1.10761	0.915566	0.605253	0.324732	0.199284	0.135575	0.999992	0.985283	1.01704	1.03813	1.08369	0.869042	0.574354	0.307081	0.190028
BANF1	0.999992	0.906335	1.19318	1.79385	1.0941	1.00761	0.633446	0.285769	0.164221	0.176705	0.999992	0.832882	1.16584	1.91802	0.80531	1.6047	0.415609	0.284982	0.208421	0.152619	0.999992	0.870851	1.17131	1.40456	1.42064	1.03361	0.661097	0.328878	0.217154	0.216614	0.999992	0.84909	1.06002	1.66042	1.52144	1.22213	0.66252	0.310192	0.249105	0.259098	0.999992	0.884385	1.00412	1.22438	1.61354	1.05172	0.690813	0.325028	0.230153
BAX-2	0.999992	1.20845	0.984126	1.31214	1.06026	0.841557	0.68872	0.425943	0.374782	0.280171	0.999992	0.947642	0.972442	0.991817	1.03653	0.859827	0.640188	0.412616	0.364291	0.322062	0.999992	1.03082	1.02183	1.07936	1.22629	1.04039	0.756261	0.468667	0.394422	0.274829	0.999992	1.13387	0.992111	1.21893	1.55822	1.40421	0.977489	0.593726	0.49821	0.334417	0.999992	0.977639	0.99348	1.02745	1.06431	0.914268	0.666992	0.457963	0.394441
BAZ1A	0.999992	0.990626	0.769287	0.601733	0.590629	0.348513	0.223724	0.127783	0.099996	0.0906778											0.999992	1.0096	0.77428	0.550711	0.481758	0.368733	0.224015	0.134387	0.0938045	0.125907	0.999992	0.932334	0.754886	0.539706	0.393387	0.240722	0.148104	0.0767401	0.0556823	0.0602554	0.999992	0.97611	0.886302	0.723639	0.660922	0.440729	0.281442	0.162182	0.112805
BAZ1B	0.999992	1.03402	1.11964	0.925307	0.687017	0.439742	0.268469	0.157212	0.126824	0.117416
BAZ2A-1	0.999992	0.885471	0.715577	0.435486	0.349661	0.227559	0.136867	0.0797675	0.0577213	0.0639395	0.999992	1.07544	0.960791	0.775389	0.71638	0.42524	0.338265	0.212724	0.196842	0.210301
BCAP29-2	0.999992	0.923861	0.954379	0.973964	1.05513	0.866158	0.673805	0.520425	0.478843	0.432463											0.999992	0.908395	0.941158	0.933921	0.898735	0.758758	0.505297	0.418019	0.271812	0.273475	0.999992	0.960374	0.975355	1.01149	1.02587	0.897049	0.631912	0.462056	0.426898	0.393166	0.999992	0.929483	0.967635	0.965615	1.08554	0.851307	0.613174	0.43337	0.408068
BCAP31-2	0.999992	0.989791	1.01718	1.0583	1.08487	0.934835	0.800143	0.595546	0.533312	0.447576	0.999992	0.971985	1.01904	1.06424	1.11162	0.999081	0.824696	0.574692	0.551335	0.472277	0.999992	0.996541	1.03132	1.10142	1.16334	1.03071	0.848899	0.642223	0.616746	0.449475	0.999992	1.01383	1.01769	1.09502	1.10353	0.998893	0.800751	0.576763	0.546077	0.457941	0.999992	0.934069	0.982838	1.00989	1.04677	0.965701	0.748161	0.571623	0.552671
BCAR1-6	0.999992	0.910508	0.927937	0.77609	0.748541	0.480743	0.267592	0.155663	0.126011	0.180193	0.999992	0.857225	0.869916	0.761756	0.653141	0.428979	0.25067	0.152621	0.122024	0.120172	0.999992	0.861057	0.877887	0.719847	0.613147	0.392928	0.213909	0.121556	0.09085	0.0907072	0.999992	0.976147	0.931261	0.895839	0.857276	0.714965	0.439376	0.205987	0.104526	0.114485	0.999992	0.973817	0.982838	0.935845	0.858461	0.595915	0.350259	0.196745	0.143846
BCAR3-1																															0.999992	1.02697	0.99652	0.966515	0.840928	0.58123	0.343602	0.194678	0.162162	0.152145
BCAS2
BCAS3-8	0.999992	1.07158	1.08659	1.07047	0.965925	0.687801	0.37726	0.219941	0.168286	0.24297
BCAT2	0.999992	1.01817	1.00974	0.996671	0.933112	0.756479	0.562381	0.3818	0.293484	0.181356	0.999992	1.03893	1.03924	1.00971	0.991075	0.837396	0.600118	0.394383	0.294817	0.17425	0.999992	1.04551	1.09459	1.10959	1.15421	0.994902	0.767209	0.531471	0.399592	0.219322	0.999992	0.991043	1.05031	1.02526	1.05959	0.838412	0.593405	0.385316	0.268643	0.162689	0.999992	1.07089	1.1265	1.14271	1.25169	1.02955	0.822271	0.587576	0.462578
BCCIP	0.999992	0.946394	1.00065	1.03722	0.892096	0.531995	0.278997	0.154114	0.126011	0.109278	0.999992	1.02067	1.01361	1.0472	0.888312	0.591598	0.378335	0.195841	0.150526	0.124979	0.999992	1.0047	0.991775	1.04178	0.915159	0.551648	0.285493	0.16275	0.131474	0.113722	0.999992	0.98491	0.973591	1.0069	0.883842	0.562713	0.281398	0.16075	0.13481	0.115992	0.999992	1.06478	1.00868	1.08851	0.928614	0.639367	0.360846	0.20605	0.141575
BCKDHA-2	0.999992	1.05071	1.0775	1.05993	0.939265	0.603748	0.324619	0.189738	0.151214	0.127879	0.999992	0.981549	0.99419	0.974775	0.895228	0.602813	0.329878	0.182335	0.123805	0.102146	0.999992	1.00797	1.00127	1.02543	0.971729	0.62133	0.308231	0.168828	0.118918	0.108307	0.999992	0.978776	1.00181	0.992215	0.93391	0.64604	0.34064	0.19387	0.145555	0.123523	0.999992	1.02121	0.99424	1.01447	0.979384	0.634933	0.328203	0.175475	0.106749
BCKDHB	0.999992	0.995633	1.00644	0.999104	0.79981	0.487919	0.238639	0.126234	0.101622	0.0964905	0.999992	1.08327	1.11846	1.07106	1.00096	0.681319	0.406291	0.235684	0.16834	0.156224	0.999992	0.987563	1.03606	1.06139	1.05476	0.799405	0.536457	0.347111	0.278459	0.261291	0.999992	1.00243	0.983292	1.01149	0.920627	0.675873	0.39692	0.233452	0.201238	0.191311	0.999992	1.12822	1.1151	1.17859	1.16215	0.857514	0.618468	0.368232	0.331603
BCL10	0.999992	0.9731	0.915542	0.824748	0.607036	0.378239	0.213196	0.127008	0.0951182	0.108116	0.999992	0.941556	0.949141	0.806916	0.527651	0.296266	0.180781	0.105349	0.0970849	0.0997429	0.999992	1.01042	0.971212	0.856299	0.618622	0.394864	0.236647	0.133712	0.101191	0.0961226	0.999992	0.957746	0.915387	0.820574	0.599787	0.41149	0.267575	0.176906	0.142625	0.126536	0.999992	0.942478	0.893904	0.816002	0.60923	0.411465	0.264679	0.156864	0.12719
BCL2L1-1																					0.999992	0.927983	0.95223	0.930653	0.941619	0.812955	0.621515	0.465291	0.443171	0.330337											0.999992	0.929483	0.957754	0.973249	0.983076	0.816722	0.610527	0.399472	0.347501
BCL2L13-1	0.999992	0.911342	0.914716	0.879893	0.912604	0.697026	0.324619	0.181219	0.14471	0.134854	0.999992	0.935471	0.967782	0.989261	1.01281	0.771975	0.333606	0.165452	0.127368	0.115365	0.999992	0.935329	0.979121	1.02217	1.06571	0.792631	0.353708	0.160049	0.115224	0.100184	0.999992	0.960374	0.99652	0.999558	1.01259	0.746855	0.379147	0.198717	0.141648	0.144613	0.999992	0.953179	1.01096	0.980119	1.05323	0.680159	0.331732	0.178134	0.140818
BCL2L14-1	0.999992	1.04153	1.04279	1.0583	1.0336	0.755454	0.400071	0.188189	0.13658	0.124391	0.999992	0.980679	1.00118	1.01823	0.953527	0.733657	0.422132	0.216776	0.165668	0.152619	0.999992	1.00225	1.00997	1.00828	0.972641	0.760693	0.409291	0.181659	0.124826	0.108307	0.999992	1.05501	1.01239	1.02618	0.914496	0.704677	0.350514	0.147018	0.0976882	0.0843575	0.999992	0.947064	0.946352	0.939662	0.887999	0.69346	0.348495	0.16484	0.111291
BCL2L15-1	0.999992	1.03068	0.993215	1.06317	0.891071	0.564796	0.286016	0.150242	0.109752	0.0790524	0.999992	0.990243	0.979432	0.996077	0.911038	0.643001	0.283285	0.137089	0.09085	0.0733051	0.999992	0.974505	1.0155	1.00828	0.914246	0.588424	0.33518	0.18301	0.127042	0.113722	0.999992	0.934963	0.948899	0.993133	0.868516	0.529794	0.25079	0.130054	0.0869425	0.0753192	0.999992	1.03344	0.983598	1.03432	1.03292	0.644687	0.342319	0.195415	0.138546
BCL2L2-2											0.999992	1.0198	1.00739	0.969663	0.758869	0.443932	0.258125	0.146543	0.114899	0.0937343
BCL7B-1																															0.999992	1.07604	0.958599	0.9555	0.747945	0.648097	0.326817	0.308576	0.186585	0.325379	0.999992	0.954708	0.972196	0.874779	0.723691	0.606556	0.449073	0.311734	0.257408
BCL9																					0.999992	1.14427	1.16419	1.11123	1.08943	0.813923	0.576039	0.326852	0.247437	0.19766	0.999992	1.01908	1.05208	1.00965	0.998282	0.717022	0.503555	0.310999	0.253013	0.225958	0.999992	1.07701	1.11358	1.12515	1.10954	0.811402	0.613174	0.392825	0.373999
BCL9L	0.999992	0.993129	0.995694	1.02424	0.994636	0.745203	0.510618	0.322942	0.240641	0.192981	0.999992	0.989373	1.00118	1.08128	1.10965	0.914033	0.658825	0.41059	0.342914	0.246353	0.999992	0.969608	0.965675	1.00337	1.02647	0.849731	0.581092	0.3775	0.293231	0.235568	0.999992	0.965632	0.955954	1.00231	0.998282	0.863101	0.617101	0.391779	0.255943	0.198843	0.999992	0.95165	0.960034	0.952639	0.997845	0.854854	0.629937	0.37222	0.268765
BCLAF1-1																					0.999992	0.959814	0.926131	0.785213	0.631396	0.449061	0.293914	0.187737	0.13369	0.138092											0.999992	0.923368	0.926589	0.813712	0.712615	0.523199	0.308793	0.200733	0.185486
BCLAF1-3	0.999992	0.978107	0.994867	0.845833	0.716753	0.519695	0.36761	0.22846	0.198366	0.182518	0.999992	0.99459	0.990306	0.85378	0.745036	0.513092	0.333606	0.220827	0.173684	0.200688											0.999992	0.976147	0.961245	0.853617	0.669268	0.517449	0.32188	0.197101	0.16607	0.194324
BCS1L	0.999992	1.00565	1.03618	1.05182	1.07667	0.895884	0.634324	0.343078	0.163408	0.125554	0.999992	1.01111	0.963898	0.954325	0.972301	0.807489	0.58614	0.317397	0.176356	0.179057	0.999992	1.02266	1.02262	1.05893	1.09034	0.930059	0.772262	0.3228	0.235619	0.13403	0.999992	1.02171	1.04326	1.01608	1.07083	0.882647	0.640798	0.301306	0.105503	0.097915	0.999992	1.04949	1.07405	1.11294	1.212	1.01004	0.772864	0.389501	0.1817
BDH1	0.999992	1.01984	1.02131	1.0137	0.625493	0.364914	0.213196	0.13243	0.103248	0.0871902	0.999992	1.03023	1.05633	1.03783	0.668951	0.385987	0.232033	0.127634	0.0944128	0.0793137	0.999992	1.01531	1.00285	0.982129	0.649644	0.398735	0.246753	0.143842	0.0974976	0.0825842	0.999992	1.01383	1.02562	0.959172	0.644745	0.39606	0.216232	0.126015	0.0898732	0.0888767	0.999992	1.06554	1.04973	1.0389	0.520615	0.250958	0.122635	0.0618151	0.0378542
BECN1	0.999992	0.871283	0.880838	0.793931	0.693169	0.366964	0.189508	0.116941	0.0829235	0.0871902	0.999992	0.953728	0.977879	0.988409	0.819144	0.441129	0.226442	0.124933	0.0765991	0.0516741	0.999992	0.941858	0.926922	0.857933	0.673367	0.401638	0.232437	0.14114	0.0997135	0.0934149	0.999992	0.927077	0.918033	0.823327	0.721379	0.412519	0.239929	0.119553	0.0898732	0.115992	0.999992	1.03344	0.874901	0.867909	0.855691	0.44871	0.273502	0.1336	0.108263
BEND3											0.999992	0.90678	0.900208	0.868266	0.838906	0.643935	0.397904	0.249191	0.22	0.218713
BET1	0.999992	1.02317	1.03122	1.05912	1.07359	0.804656	0.594843	0.415875	0.364213	0.312722																					0.999992	0.991043	0.913624	1.11062	0.878734	0.828125	0.623026	0.389355	0.390753	0.360026
BET1L	0.999992	0.897989	0.888275	1.02749	0.95362	0.959436	0.671173	0.443755	0.374782	0.366199	0.999992	0.962422	0.916519	1.0276	1.14917	1.07198	0.730578	0.509861	0.505019	0.498715	0.999992	0.914108	0.975957	0.960885	0.995452	0.829407	0.621515	0.49703	0.414365	0.435936	0.999992	0.949859	0.955072	1.11888	1.14951	1.02975	0.729661	0.54849	0.566592	0.554349	0.999992	0.935598	0.952433	0.923632	1.08092	0.867269	0.686402	0.54836	0.539801
BICD2-2	0.999992	0.944725	0.945289	0.892868	0.701372	0.513544	0.311459	0.218393	0.172351	0.173218	0.999992	0.99459	0.981763	0.934728	0.644248	0.431783	0.264648	0.174231	0.122024	0.105752	0.999992	1.0047	1.00522	0.950263	0.750923	0.54197	0.363814	0.239061	0.18687	0.166522	0.999992	1.01821	0.991229	0.935307	0.607961	0.46807	0.268563	0.148634	0.111365	0.103941	0.999992	0.944006	0.93267	0.912182	0.767999	0.604782	0.355553	0.214691	0.183214
BID-2	0.999992	1.01566	1.0304	1.14102	1.33917	1.91067	0.897529	0.748885	1.33328	0.718447	0.999992	1.0311	1.01128	1.01141	1.06222	1.21497	0.869425	0.569289	0.644857	0.549187	0.999992	0.836572	0.896077	0.88408	0.951655	0.865216	0.635832	0.437603	0.410672	0.38449	0.999992	0.890274	0.906569	1.01241	0.930844	0.865159	0.62895	0.511332	0.48258	0.412749	0.999992	0.995984	1.01476	0.977065	1.18246	0.941758	0.681108	0.424065	0.358858
BIN1											0.999992	1.07457	1.01205	1.09918	0.964396	0.531784	0.307514	0.158023	0.145182	0.105752
BIN1-2	0.999992	0.976438	1.02131	1.04209	0.933112	0.53507	0.281629	0.174249	0.138206	0.118579											0.999992	1.03327	0.987029	1.06956	0.978116	0.55939	0.312442	0.170179	0.148462	0.115076	0.999992	1.00944	1.00798	1.0326	0.934932	0.546254	0.310032	0.176098	0.132856	0.109966	0.999992	1.00439	0.979797	1.03126	0.924922	0.483294	0.257621	0.138918	0.118862
BIN3-1											0.999992	1.105	1.10992	1.05828	0.876454	0.411221	0.142575	0.077661	0.0712549	0.0576827											0.999992	1.01383	0.910978	0.885742	0.731597	0.552426	0.372236	0.218911	0.186585	0.109966
BIRC5																															0.999992	0.881512	0.903923	0.841685	0.782686	0.634724	0.566746	0.370776	0.306741	0.429319
BIRC6	0.999992	1.00148	1.03949	0.993427	0.901325	0.507394	0.27461	0.163407	0.124385	0.130204	0.999992	0.989373	0.983316	0.981592	0.883371	0.585056	0.352243	0.235009	0.20753	0.2091	0.999992	0.986747	1.03686	1.01318	0.93067	0.580682	0.361287	0.230282	0.194257	0.138092	0.999992	0.99192	1.01857	1.02067	0.858298	0.527736	0.292259	0.165597	0.111365	0.097915	0.999992	1.01509	1.03453	1.00989	0.899076	0.487728	0.284089	0.181457	0.158231
BLM											0.999992	0.991112	0.908752	0.819697	0.588914	0.366361	0.252534	0.153971	0.113117	0.109357
BLMH	0.999992	1.02735	1.05106	1.0802	1.08179	0.916385	0.723814	0.507259	0.487786	0.337135	0.999992	1.01372	1.04623	1.06169	1.1136	0.999081	0.816309	0.623314	0.559351	0.379744	0.999992	1.00389	1.03369	1.0908	1.15878	1.0491	0.842162	0.61521	0.610837	0.385844	0.999992	0.99893	1.06002	1.04637	1.12601	0.978319	0.822473	0.608267	0.58906	0.352494	0.999992	1.05637	1.09382	1.1305	1.20277	1.05615	0.893734	0.67199	0.656392
BLOC1S1											0.999992	0.85027	0.801566	0.823958	0.868549	0.942071	0.58614	0.290385	0.23336	0.206696											0.999992	0.799144	0.826318	0.9041	0.815383	0.753027	0.475909	0.317462	0.214914	0.186792
BLOC1S3	0.999992	0.923861	0.918021	0.836912	0.823395	0.589397	0.430779	0.276476	0.225194	0.231345											0.999992	1.00634	0.965675	0.809725	0.718988	0.574875	0.400027	0.264723	0.233403	0.211199	0.999992	0.932334	0.946253	0.947239	0.9053	0.71908	0.496643	0.313423	0.217845	0.222945	0.999992	0.823235	0.824732	0.723639	0.635999	0.461124	0.312322	0.191427	0.138546
BLOC1S4	0.999992	0.980611	1.03536	1.0875	1.16793	0.976862	0.819445	0.545207	0.446324	0.296447																															0.999992	0.900437	0.93647	0.896152	0.928614	0.746667	0.516125	0.308411	0.183971
BLVRA	0.999992	1.1083	1.1403	1.1321	1.09102	0.867183	0.531674	0.267182	0.170725	0.138342											0.999992	0.939409	0.945903	0.978861	0.976291	0.79747	0.481717	0.195166	0.129997	0.111015	0.999992	1.01558	0.985056	0.896757	0.92267	0.741712	0.465048	0.21568	0.148486	0.102434
BLVRB	0.999992	0.989791	1.02296	1.0137	0.766998	0.426416	0.250045	0.156437	0.12845	0.123229	0.999992	0.956336	1.02293	0.999486	0.755905	0.447671	0.276762	0.165452	0.131822	0.130988	0.999992	1.00389	1.03132	0.98458	0.738149	0.412284	0.259386	0.155997	0.122611	0.111015	0.999992	0.954241	0.976237	0.962843	0.715248	0.378571	0.202409	0.152672	0.083035	0.112979	0.999992	0.830114	1.02464	0.857222	0.648922	0.39639	0.210861	0.135594	0.0953926
BMP2K																					0.999992	0.974505	0.991775	0.897153	0.778295	0.445189	0.336865	0.203945	0.184655	0.150276	0.999992	0.948107	0.979764	0.871056	0.771446	0.426921	0.23598	0.134093	0.099642	0.103941
BMS1	0.999992	1.10663	1.15682	1.15562	0.869537	0.502269	0.283384	0.154888	0.113817	0.0860276											0.999992	1.13366	1.24802	1.66276	1.1898	0.583585	0.295599	0.167478	0.132213	0.0907072
BNIP1											0.999992	1.02241	1.02681	0.993521	0.973289	0.750479	0.372744	0.166802	0.111336	0.0949361	0.999992	0.976137	0.997311	1.00174	0.976291	0.739402	0.379815	0.191114	0.125565	0.104246	0.999992	0.996301	1.01592	0.976611	1.01361	0.693361	0.339653	0.15348	0.110388	0.097915
BNIP1-1	0.999992	0.993129	1.00478	1.02505	0.944392	0.682676	0.328129	0.166505	0.105687	0.101141																															0.999992	0.936363	0.979797	0.957219	0.996922	0.801647	0.453484	0.257231	0.202898
BOD1L1	0.999992	0.981446	0.947768	0.926929	1.00899	0.851807	0.622918	0.465439	0.407301	0.397587	0.999992	0.901564	0.927393	0.925355	0.972301	0.808424	0.601981	0.420045	0.374088	0.348499	0.999992	0.92227	0.954603	0.903689	0.973553	0.821665	0.608041	0.422071	0.395899	0.346583	0.999992	0.956869	0.950663	0.927964	0.982955	0.849728	0.629937	0.467711	0.414198	0.393166	0.999992	0.940184	0.956994	0.930502	1.01261	0.835345	0.616703	0.427388	0.360372
BOLA2-1	0.999992	1.02902	1.06676	1.04127	0.867487	0.484843	0.221092	0.103775	0.0796716	0.0639395
BOLA2B-1											0.999992	1.01198	1.03769	1.05146	0.936729	0.616832	0.324287	0.179633	0.118461	0.0961378	0.999992	1.00715	1.02104	0.995202	0.84399	0.511968	0.281282	0.14992	0.104884	0.0798765	0.999992	1.03135	1.01504	1.05555	0.84808	0.498932	0.243878	0.105013	0.0713124	0.0647745	0.999992	1.00974	0.99728	0.974775	0.838153	0.512558	0.252328	0.122301	0.0878217
BOLA3	0.999992	0.94389	0.989083	1.02587	0.918757	0.706252	0.468505	0.2424	0.168286	0.108116	0.999992	0.980679	1.04623	1.02164	0.966372	0.769171	0.47618	0.235009	0.182591	0.105752	0.999992	0.956549	0.960139	0.96497	0.899647	0.70069	0.466558	0.267424	0.179484	0.111015	0.999992	1.02785	0.99652	1.0482	0.869537	0.650155	0.406793	0.218104	0.158255	0.0994214	0.999992	0.885149	0.925829	0.890809	0.883384	0.656216	0.375845	0.211368	0.142332
BOP1	0.999992	0.975604	0.883317	0.722566	0.64395	0.417191	0.26496	0.153339	0.122759	0.126716											0.999992	0.90105	0.859696	0.745993	0.70074	0.452932	0.27286	0.157348	0.145508	0.142153
BORA																															0.999992	0.994548	0.918033	0.793038	0.599787	0.414577	0.251777	0.137324	0.116249	0.131055
BORCS5-1	0.999992	1.00815	0.990736	0.993427	0.984382	0.754429	0.497457	0.303581	0.167473	0.137179																					0.999992	0.957746	0.941844	1.01883	0.952302	0.773602	0.494668	0.254454	0.147509	0.135575
BPHL	0.999992	0.963085	0.991562	1.02587	0.952595	0.731878	0.523778	0.370183	0.268282	0.192981	0.999992	0.959814	0.980986	0.96029	0.700571	0.41496	0.248807	0.162075	0.122915	0.121374	0.999992	0.889623	0.930876	0.884897	0.777383	0.492612	0.307389	0.185711	0.142553	0.125907	0.999992	1.01908	0.999166	0.96835	0.764294	0.409433	0.244866	0.134093	0.0967113	0.0888767	0.999992	0.882856	0.897704	0.880122	0.730153	0.48152	0.276149	0.161517	0.120376
BPNT1-1	0.999992	1.01566	1.05353	1.10615	1.14639	1.01581	0.794001	0.537463	0.465835	0.198794	0.999992	1.03023	1.05633	1.08299	1.09087	0.941136	0.758534	0.537549	0.433764	0.17425	0.999992	0.994909	1.01076	1.04586	1.08031	0.958125	0.717522	0.498381	0.424706	0.163815	0.999992	1.02609	1.0318	1.04729	1.05959	0.905279	0.685229	0.489521	0.425921	0.167209	0.999992	1.01051	1.03757	1.08012	1.10584	1.01536	0.765806	0.543042	0.489833
BPNT1-2
BPTF-1	0.999992	0.944725	0.949421	0.751761	0.574223	0.389515	0.236884	0.151016	0.121946	0.116254	0.999992	0.930254	0.897878	0.665472	0.450579	0.310285	0.179849	0.114128	0.0935221	0.0997429	0.999992	0.887991	0.901613	0.694517	0.534679	0.369701	0.231595	0.127634	0.105622	0.0947687	0.999992	0.936716	0.887167	0.704004	0.488412	0.301417	0.181675	0.114706	0.0840119	0.126536	0.999992	0.838522	0.829293	0.635092	0.473538	0.344957	0.207332	0.132271	0.0923642
BRAP											0.999992	0.954597	0.950694	0.89042	0.774679	0.475708	0.251602	0.147894	0.111336	0.134593	0.999992	0.976137	0.947485	0.818713	0.616797	0.360991	0.184433	0.121556	0.0893728	0.0988302	0.999992	0.867492	0.939198	0.839849	0.789838	0.580202	0.338665	0.20114	0.147509	0.167209
BRAT1-1											0.999992	0.97894	0.898654	0.859745	0.839894	0.747675	0.842401	0.563211	0.349149	0.149014	0.999992	0.993277	0.986239	0.866921	0.770996	0.530356	0.352866	0.246489	0.178007	0.20443	0.999992	0.918314	0.836019	0.666372	0.578329	0.3796	0.237954	0.14621	0.113318	0.117498
BRCA1-7	0.999992	1.04738	1.03453	0.907466	0.892096	0.658075	0.465873	0.280348	0.212187	0.15578	0.999992	1.01632	0.967005	0.86997	0.840882	0.643001	0.448224	0.291735	0.211093	0.143005	0.999992	1.01939	1.0242	0.944543	0.807493	0.605845	0.421081	0.233658	0.159542	0.104246
BRCA2											0.999992	1.00502	0.838848	0.794987	0.658082	0.421502	0.231101	0.132361	0.0997569	0.100945											0.999992	1.02084	0.837782	0.704004	0.518044	0.391945	0.251777	0.149441	0.128948	0.216919	0.999992	0.984518	0.917467	0.812186	0.745845	0.515218	0.360846	0.212697	0.157473
BRCC3	0.999992	0.968927	0.937026	0.91152	0.976179	0.835407	0.643097	0.449176	0.384538	0.226694	0.999992	0.96503	0.960791	0.96029	0.965384	0.808424	0.570298	0.375474	0.31085	0.18867	0.999992	0.95002	0.968048	0.973141	0.967167	0.810051	0.581934	0.368721	0.319083	0.200368	0.999992	1.01295	1.03268	0.988543	1.05141	0.957744	0.776067	0.532334	0.43862	0.22897	0.999992	1.08007	1.04821	1.045	1.07908	0.981663	0.726104	0.50582	0.436837
BRD2-2											0.999992	0.90765	0.877683	0.784762	0.708475	0.497204	0.310309	0.191789	0.159433	0.167039	0.999992	0.937777	0.911104	0.629151	0.479021	0.305826	0.164222	0.0864401	0.0694301	0.0947687	0.999992	1.03398	1.0609	0.875646	0.739771	0.582259	0.416667	0.205179	0.170954	0.131055	0.999992	0.945535	0.910626	0.738142	0.592615	0.382201	0.238212	0.116983	0.0855505
BRD3	0.999992	1.03402	1.0304	0.904222	0.595756	0.367989	0.227234	0.128557	0.1065	0.0860276	0.999992	0.945034	0.912635	0.768573	0.4239	0.26449	0.152825	0.0803623	0.0632388	0.0552792	0.999992	1.07897	0.985448	0.768871	0.406027	0.24679	0.139799	0.0830635	0.0723846	0.0663381	0.999992	1.09006	1.01239	0.838013	0.464911	0.294216	0.184637	0.101782	0.0898732	0.0647745	0.999992	0.959294	0.904545	0.750356	0.478153	0.288203	0.181747	0.095049	0.0582954
BRD4-1	0.999992	0.966423	0.836217	0.575782	0.478861	0.350563	0.243026	0.147144	0.12845	0.111603	0.999992	1.00328	0.883897	0.694442	0.553342	0.41496	0.289808	0.180984	0.145182	0.1394	0.999992	1.01695	0.907941	0.71331	0.605848	0.447125	0.302336	0.195166	0.161757	0.161107											0.999992	0.954708	0.840695	0.604559	0.536307	0.405257	0.278796	0.170822	0.122648
BRD8-1	0.999992	1.00732	0.975863	0.895301	0.83775	0.563771	0.345676	0.190513	0.153652	0.16043	0.999992	0.923299	0.884674	0.801804	0.750964	0.562626	0.343856	0.196516	0.138947	0.112962	0.999992	0.986747	0.947485	0.902055	0.828479	0.628104	0.373078	0.199893	0.119656	0.0934149	0.999992	0.864863	0.854538	0.716855	0.645767	0.488645	0.276461	0.166405	0.102573	0.100928	0.999992	0.946299	0.907586	0.824399	0.827076	0.607443	0.384667	0.226655	0.149145
BRI3BP	0.999992	1.04404	1.02875	1.08912	1.18023	0.954311	0.723814	0.521974	0.468274	0.458039	0.999992	1.0711	1.10448	1.15712	1.2717	1.08693	0.896449	0.588198	0.604776	0.532363	0.999992	1.02592	1.0764	1.12757	1.24546	1.10233	0.864058	0.63547	0.613792	0.510397	0.999992	0.981405	1.05031	1.06014	1.14235	1.01947	0.811612	0.584033	0.590037	0.542298	0.999992	1.1244	1.17591	1.28163	1.57015	1.36918	1.15224	0.917256	0.921371
BRIP1	0.999992	0.901328	0.914716	0.849076	0.855182	0.635524	0.416741	0.223039	0.183733	0.188331																					0.999992	0.929706	0.963009	0.754487	0.628397	0.400174	0.234992	0.134093	0.0918269	0.0964086
BRMS1	0.999992	0.913846	0.872575	0.781767	0.768023	0.580172	0.34743	0.218393	0.169099	0.162755																					0.999992	0.962127	0.8272	0.690236	0.689704	0.472185	0.379147	0.224566	0.144579	0.144613
BROX	0.999992	1.02401	1.00148	0.988562	0.666509	0.424366	0.280752	0.166505	0.131702	0.115091	0.999992	1.02328	0.99186	0.96029	0.603736	0.358884	0.22551	0.12966	0.101538	0.0949361	0.999992	1.03653	0.997311	0.967422	0.625921	0.380347	0.235805	0.140465	0.11744	0.101538	0.999992	1.04274	1.00269	0.936225	0.590591	0.357997	0.21327	0.123592	0.0888963	0.0828511	0.999992	0.991398	0.971436	0.922105	0.642461	0.375994	0.221448	0.127618	0.0976638
BSDC1-3	0.999992	0.926364	0.930416	0.879082	0.918757	0.66115	0.459731	0.290416	0.25121	0.215069	0.999992	1.0398	0.99419	0.956882	0.83693	0.650478	0.368085	0.217451	0.174575	0.135795	0.999992	0.979402	1.0068	1.07609	1.20805	1.04232	0.859847	0.567263	0.547316	0.282952
BSG	0.999992	0.952236	0.998173	1.00965	1.01104	0.79748	0.571155	0.394965	0.343076	0.333648	0.999992	1.01806	1.03846	1.0472	1.09977	0.945809	0.743624	0.494329	0.461376	0.46747	0.999992	0.973689	0.994147	1.03279	1.14783	1.00071	0.786579	0.5389	0.527373	0.469782	0.999992	0.999806	0.988583	1.05279	1.07185	0.903222	0.649684	0.445901	0.409314	0.415762	0.999992	1.00745	1.00564	1.05493	1.12338	0.933777	0.702283	0.503161	0.468635
BSPRY
BTAF1	0.999992	1.05155	1.01553	0.978019	0.831598	0.482793	0.30444	0.136302	0.0967441	0.129041	0.999992	0.95025	0.94448	0.89042	0.753929	0.495335	0.304718	0.179633	0.12915	0.127383	0.999992	1.00715	0.982284	0.950263	0.781945	0.504225	0.309073	0.164776	0.119656	0.143507	0.999992	1.02259	0.978001	0.927046	0.664159	0.350796	0.215245	0.127631	0.0928038	0.132562	0.999992	1.00592	0.99804	0.979355	0.802153	0.539161	0.357317	0.182787	0.139303
BTBD1	0.999992	0.963085	0.878359	0.746084	0.654204	0.428466	0.278997	0.17967	0.139019	0.156942
BTF3-1	0.999992	0.96392	0.979994	1.0137	1.0254	0.846682	0.750134	0.562245	0.630869	0.612656
BTF3L4-1	0.999992	1.02818	1.07915	1.07615	1.08282	0.872308	0.677314	0.497966	0.503232	0.496403	0.999992	1.15717	1.10448	1.19802	1.33988	1.12432	0.780898	0.511887	0.578056	0.385753	0.999992	1.02103	1.02736	1.00909	0.989065	0.81489	0.591198	0.395734	0.425444	0.343875	0.999992	0.981405	0.970946	1.11704	1.07798	1.07708	0.765206	0.580802	0.683818	0.599541	0.999992	0.920311	0.946352	0.887755	0.878768	0.740459	0.536417	0.395484	0.431538
BUB1	0.999992	0.903831	0.83787	0.613087	0.475785	0.309562	0.21846	0.131655	0.123572	0.159267	0.999992	1.01459	0.975549	0.701259	0.498008	0.329912	0.196622	0.116154	0.0970849	0.0901292											0.999992	0.961251	0.858947	0.655357	0.468998	0.310675	0.185624	0.120361	0.099642	0.0964086	0.999992	0.917253	0.887823	0.598453	0.450461	0.262486	0.152632	0.0857435	0.071923
BUB1B-3	0.999992	0.988122	0.966773	0.806095	0.597807	0.377214	0.262328	0.127008	0.0894273	0.0790524	0.999992	0.95112	0.912635	0.761756	0.523699	0.364492	0.196622	0.111427	0.0863966	0.0817171	0.999992	0.892888	0.920595	0.730469	0.528292	0.370669	0.209698	0.124933	0.0923273	0.100184	0.999992	0.951612	0.944489	0.684729	0.393387	0.207803	0.122433	0.0702778	0.0566592	0.0572426	0.999992	1.00516	0.966875	0.766386	0.50123	0.286429	0.16763	0.103025	0.0779796
BUB3	0.999992	1.01316	1.00644	0.998293	0.999763	0.849757	0.628182	0.355469	0.184546	0.0860276	0.999992	1.01198	1.01438	1.01823	1.04048	0.890668	0.66628	0.374799	0.187044	0.105752	0.999992	0.999806	1.00127	1.02789	1.04928	0.918445	0.676256	0.363318	0.192779	0.108307	0.999992	0.997177	1.00358	1.01241	1.03098	0.881618	0.646722	0.365929	0.167047	0.0873703	0.999992	1.02656	1.0254	1.04119	1.04031	0.915155	0.659052	0.373549	0.176401
BUD13	0.999992	0.872952	0.873401	0.782578	0.79981	0.655	0.489561	0.315198	0.244706	0.267383											0.999992	0.945123	0.995729	0.968239	0.96078	0.721013	0.476664	0.30254	0.223063	0.243691											0.999992	0.973817	0.988919	0.945769	1.02831	0.828251	0.602587	0.424729	0.388384
BUD23-3											0.999992	1.24845	1.1907	1.07276	1.32506	0.719638	0.486431	0.208672	0.127368	0.127383											0.999992	1.05939	1.11116	1.1198	1.28643	1.11411	0.683255	0.288381	0.129925	0.100928
BUD31-2	0.999992	0.986453	1.05767	1.01208	0.881842	0.568897	0.282507	0.185866	0.104061	0.106953	0.999992	0.983287	0.988753	0.928763	0.738119	0.422437	0.219919	0.116829	0.0801618	0.0817171	0.999992	0.993277	0.930085	0.953531	0.859501	0.509064	0.270334	0.147218	0.110793	0.102892	0.999992	0.916562	0.956836	0.954582	0.817427	0.488645	0.257702	0.158327	0.102573	0.0723064	0.999992	1.05408	1.04441	0.996149	0.846461	0.510784	0.276149	0.154205	0.10372
BYSL	0.999992	1.00648	1.01553	0.918819	0.834674	0.623224	0.390421	0.236205	0.178042	0.161592	0.999992	1.03806	1.054	0.965402	0.746024	0.617767	0.496681	0.313345	0.22089	0.151417											0.999992	1.04625	1.13762	0.950911	0.603874	0.318905	0.19451	0.106628	0.0722893	0.058749	0.999992	1.09459	1.11966	1.00531	0.756922	0.589707	0.547886	0.348291	0.161259
BZW1-3	0.999992	1.01566	0.978341	0.931794	0.456302	0.26651	0.150904	0.0890608	0.0642251	0.0511516	0.999992	1.06327	1.00662	0.920242	0.476269	0.287855	0.165871	0.0911673	0.0712549	0.0600861	0.999992	1.0398	1.01076	0.929836	0.452561	0.259371	0.152431	0.0891413	0.0679529	0.0582151	0.999992	1.02434	0.935671	0.9041	0.457759	0.263354	0.156003	0.084818	0.066428	0.0662809	0.999992	1.06019	1.00868	0.955692	0.529846	0.314806	0.191451	0.110337	0.0863075
BZW2	0.999992	1.02401	1.02296	1.05668	0.936188	0.467418	0.26145	0.161858	0.110565	0.0964905	0.999992	1.03371	1.01516	0.991817	0.870526	0.412156	0.234829	0.133037	0.107773	0.0985412	0.999992	1.0047	0.998102	0.997654	0.888698	0.449061	0.26107	0.154647	0.11227	0.111015	0.999992	0.999806	1.03356	1.01424	0.946171	0.442352	0.255727	0.141363	0.0967113	0.0994214	0.999992	1.00439	1.00716	1.02058	0.983999	0.495709	0.292912	0.162182	0.127947
C10ORF88	0.999992	1.16588	1.1279	1.17508	1.14947	0.842582	0.515004	0.274152	0.195927	0.192981											0.999992	0.969608	1.02974	0.966605	0.899647	0.606813	0.350339	0.185711	0.129258	0.115076	0.999992	1.0813	1.07236	1.03994	0.934932	0.65427	0.417654	0.203563	0.169978	0.131055	0.999992	0.907316	0.951673	0.906839	0.797538	0.581726	0.344083	0.179463	0.13249
C11ORF54	0.999992	1.09411	1.10311	1.16211	1.18741	1.00761	0.751889	0.435236	0.255274	0.139504	0.999992	1.01546	1.10293	1.2304	1.25292	1.08319	0.799536	0.453135	0.237813	0.122576	0.999992	0.97124	1.05346	1.03197	1.08031	0.976513	0.686362	0.39911	0.228972	0.148922	0.999992	1.06465	1.10146	1.16202	1.24658	1.11	0.797789	0.454786	0.250082	0.134068	0.999992	1.0128	1.06493	1.09157	1.13077	0.921362	0.670521	0.398807	0.240753
C11ORF58	0.999992	0.952236	0.987431	1.03154	1.05411	0.898959	0.742238	0.530493	0.451202	0.471989	0.999992	0.871135	1.02604	1.12644	1.14522	1.14675	0.883403	0.473395	0.539756	0.479487	0.999992	0.924718	1.02262	0.985397	1.04655	0.949415	0.800896	0.592925	0.522942	0.521228	0.999992	1.11722	0.983292	1.32632	1.11068	1.14703	0.915285	0.585648	0.699448	0.683898	0.999992	0.840051	0.903025	0.909129	0.973845	0.990531	0.847857	0.570294	0.5504
C11ORF68-3																					0.999992	1.02266	1.10092	1.08345	1.05202	0.704561	0.39329	0.230957	0.167666	0.180061											0.999992	0.977639	1.00716	1.05187	0.977537	0.642027	0.322027	0.18611	0.127947
C12ORF29-1	0.999992	1.01984	1.05271	1.10291	1.13819	0.939961	0.671173	0.386446	0.278851	0.132529	0.999992	1.01372	1.03924	1.04891	1.05728	0.842069	0.65137	0.391006	0.277004	0.124979	0.999992	1.02021	0.997311	1.02789	1.02465	0.896186	0.58025	0.342384	0.249653	0.124553	0.999992	0.997177	0.99652	1.01516	1.01054	0.865159	0.665482	0.43136	0.306741	0.140094	0.999992	0.985283	0.966115	0.970195	0.875999	0.760855	0.53377	0.338986	0.251352
C12ORF43	0.999992	1.11998	1.01883	0.988562	1.2233	1.17572	0.796634	0.569215	0.541442	0.465014	0.999992	0.935471	0.93283	0.950917	1.21538	1.15235	0.860106	0.599003	0.574493	0.525153	0.999992	0.944306	0.972793	0.98458	1.2929	1.23782	0.926378	0.621288	0.584986	0.545597	0.999992	1.00769	0.994756	1.00598	1.13827	0.999922	0.698065	0.474173	0.428851	0.366051	0.999992	1.00745	1.03757	1.03584	1.13077	0.984323	0.718164	0.501832	0.45425
C12ORF45	0.999992	0.977273	0.99652	0.948014	0.910553	0.688826	0.535183	0.384123	0.352832	0.346436	0.999992	0.985026	1.0307	1.00375	0.984158	0.870107	0.58148	0.366695	0.387449	0.340087	0.999992	0.968792	0.990193	0.926568	0.831216	0.692947	0.509508	0.346436	0.302833	0.318152	0.999992	0.985786	0.994756	0.991297	0.854211	0.712907	0.52034	0.356236	0.370238	0.37057	0.999992	1.0472	1.0102	0.986989	0.974768	0.731592	0.563767	0.384184	0.414125
C12ORF57											0.999992	1.05719	1.07574	1.11792	1.10174	1.61404	0.560048	0.418694	0.387449	0.295624	0.999992	1.19079	1.08352	1.0573	1.16607	0.834246	0.662781	0.407214	0.31539	0.481967
C15ORF40											0.999992	0.943295	0.960015	1.00545	0.976253	0.843004	0.508795	0.328878	0.280566	0.276396																					0.999992	0.973053	0.944832	0.972485	1.06061	0.87791	0.605234	0.400801	0.370214
C16ORF58-1	0.999992	1.05405	1.03453	1.03398	1.06231	0.802605	0.522023	0.290416	0.16666	0.138342											0.999992	1.1206	1.19661	1.25503	1.29199	1.1062	0.780684	0.517965	0.395161	0.219322	0.999992	1.01908	0.949781	1.03627	1.08309	0.87236	0.507504	0.312615	0.160209	0.105447	0.999992	0.999042	1.01552	1.00913	0.960922	0.813175	0.523183	0.28847	0.166558
C17ORF75																					0.999992	1.00715	1.07165	1.07364	1.03012	0.674559	0.314126	0.158023	0.110054	0.102892	0.999992	1.0331	1.00446	1.05371	0.945149	0.621351	0.239929	0.102589	0.0761968	0.0527234	0.999992	1.04796	1.01628	1.06714	0.984922	0.687253	0.331732	0.172152	0.12189
C18ORF25-1																					0.999992	0.945939	1.02578	1.05158	1.06206	0.871023	0.658571	0.476771	0.452034	0.404798											0.999992	0.95853	0.948632	0.981645	1.05415	0.990531	0.855797	0.650055	0.610209
C18ORF25-2	0.999992	0.986453	1.02379	1.00235	1.04283	0.926635	0.769436	0.57541	0.562579	0.49524	0.999992	0.99459	1.02914	1.02079	1.07704	1.0103	0.875948	0.64695	0.61012	0.534766											0.999992	1.00857	0.995638	0.978447	1.01054	0.950543	0.769155	0.585648	0.551938	0.459447
C18ORF32											0.999992	0.918083	0.942927	0.936432	0.906098	0.757021	0.508795	0.346436	0.345586	0.365324
C19ORF33-1	0.999992	0.95474	1.04362	1.04127	0.998738	0.806706	0.765049	0.52662	0.55445	0.548717	0.999992	0.982418	1.0905	1.19035	1.00491	0.882257	0.842401	0.599678	0.603886	0.597256											0.999992	1.02084	1.15173	1.19782	1.14848	1.07399	0.986375	0.780326	0.834257	0.715532	0.999992	0.971524	0.991199	1.03737	1.13815	1.01979	0.914026	0.642744	0.615509
C19ORF53											0.999992	0.978071	1.09749	0.999486	0.838906	1.0346	0.629937	0.358591	0.896031	1.08275
C1ORF116	0.999992	1.02902	1.07089	1.09236	1.03873	0.811831	0.596598	0.448402	0.378034	0.317372	0.999992	0.968508	0.99419	1.00886	0.986135	0.732722	0.521841	0.299839	0.247611	0.204293	0.999992	1.01695	1.04714	0.966605	0.922458	0.777146	0.674572	0.343059	0.488227	0.262645	0.999992	0.931458	0.993874	0.9298	0.939019	0.74274	0.51639	0.338464	0.297949	0.301277	0.999992	0.978403	0.975237	0.957219	0.838153	0.685479	0.47907	0.335663	0.289963
C1ORF131	0.999992	1.05238	1.09981	1.19698	1.1587	0.92356	0.67205	0.490222	0.455266	0.405725	0.999992	1.02241	1.20856	1.39741	1.49007	1.28974	0.91695	0.601029	0.646639	0.623694	0.999992	0.9541	0.979121	0.930653	0.968079	0.773275	0.561722	0.388305	0.35306	0.330337	0.999992	1.16104	1.19847	1.53835	1.55311	1.41964	0.980451	0.743168	0.725824	0.701975	0.999992	1.16109	1.06341	1.25186	1.27938	0.98521	0.715517	0.467269	0.43608
C1ORF174											0.999992	0.986765	0.957685	0.981592	1.02862	1.04768	0.813513	0.522692	0.594979	0.406182
C1ORF198	0.999992	0.915515	0.937853	0.866107	0.79776	0.556596	0.357959	0.225363	0.177229	0.201119	0.999992	1.03632	1.05866	1.09747	0.891276	0.66917	0.475248	0.278904	0.242267	0.194679	0.999992	0.957365	0.96963	0.871823	0.789244	0.592296	0.392447	0.260671	0.25113	0.234214	0.999992	0.974395	0.979764	0.964679	0.827644	0.615178	0.399882	0.251223	0.216868	0.207881	0.999992	0.973817	0.982078	0.921342	0.851999	0.66597	0.494068	0.324363	0.280121
C1ORF35-1											0.999992	1.00241	0.94448	0.780502	0.661046	0.493466	0.354107	0.227581	0.180809	0.152619																					0.999992	1.03497	1.04897	0.926685	0.92123	0.692573	0.435839	0.261219	0.184728
C1ORF52	0.999992	0.962251	0.941984	0.87746	0.839801	0.620149	0.464995	0.324491	0.292671	0.273196	0.999992	0.954597	0.946811	1.0276	0.981194	0.854219	0.616891	0.385604	0.394574	0.329272											0.999992	0.973518	0.948017	1.04729	0.961498	0.850756	0.59143	0.399049	0.380984	0.385634	0.999992	0.929483	0.956234	0.975539	1.01169	0.87791	0.67405	0.472586	0.444408
C1QBP	0.999992	1.02317	0.932069	0.96991	0.91568	0.620149	0.269346	0.155663	0.107313	0.0883527	0.999992	1.01198	0.943704	1.03272	0.875466	0.605617	0.214328	0.116829	0.0712549	0.0612878	0.999992	0.940226	0.915849	1.00828	0.832128	0.650364	0.256859	0.139115	0.0864183	0.0744611	0.999992	1.06728	0.799862	1.16845	0.801078	0.640896	0.252765	0.147826	0.09085	0.0843575	0.999992	0.982225	0.86882	1.06867	1.00338	0.63848	0.262915	0.136924	0.0923642
C20ORF27-2											0.999992	0.961552	0.999627	0.988409	1.01084	0.742068	0.447293	0.207321	0.133603	0.123777	0.999992	0.975321	0.992566	1.02952	1.08578	0.889411	0.557511	0.248515	0.145508	0.132676	0.999992	1.03573	1.06531	1.07207	1.07594	0.846642	0.55391	0.29969	0.231521	0.200349
C2CD5-5	0.999992	0.972265	0.989083	0.951257	0.939265	0.678576	0.389543	0.223039	0.15853	0.140667	0.999992	1.03719	1.01438	0.941544	0.866573	0.596271	0.313105	0.169504	0.126478	0.0961378	0.999992	0.997357	0.99652	0.987032	0.948918	0.715207	0.426976	0.255268	0.16028	0.100184	0.999992	0.995425	1.00181	0.962843	0.930844	0.626494	0.312006	0.135709	0.102573	0.0723064	0.999992	1.06631	1.01172	1.06256	0.965537	0.692573	0.303499	0.148223	0.0863075
C2ORF49	0.999992	1.00314	1.02544	0.978019	0.806988	0.489969	0.297422	0.165731	0.123572	0.110441	0.999992	1.06501	1.07885	1.00545	0.742071	0.421502	0.26558	0.153971	0.134494	0.110558	0.999992	1.05122	1.04714	1.01236	0.880487	0.631976	0.438766	0.280255	0.24079	0.167876	0.999992	1.04187	1.02298	0.979365	0.79086	0.509219	0.315956	0.198717	0.161186	0.126536	0.999992	1.01968	1.00868	0.961035	0.772615	0.493048	0.299088	0.185445	0.149145
C2ORF69																					0.999992	0.967975	1.01392	1.00501	0.937057	0.66972	0.346971	0.205971	0.157326	0.111015
C5ORF22-1	0.999992	0.95474	0.984952	0.956123	0.950544	0.693951	0.383402	0.209099	0.135767	0.123229	0.999992	0.935471	0.952248	0.862301	0.792465	0.555149	0.34572	0.23771	0.184372	0.155022											0.999992	0.981405	1.03444	1.02434	1.00748	0.732453	0.454187	0.249607	0.159232	0.152145	0.999992	1.03344	1.00032	1.0908	1.04861	0.758195	0.472894	0.269195	0.191542
C5ORF24-1																					0.999992	0.945123	0.998893	0.946178	0.916071	0.683269	0.446346	0.339007	0.275505	0.217968
C5ORF51											0.999992	1.08327	0.973995	1.04294	0.957479	0.663562	0.410018	0.2161	0.190607	0.185065
C6ORF132-1	0.999992	0.92553	1.04031	0.956934	0.904401	0.645775	0.414109	0.273378	0.245519	0.235995	0.999992	0.908519	0.915742	0.892124	0.854716	0.652347	0.456611	0.307943	0.305506	0.299229	0.999992	0.821881	0.779816	0.753347	0.774646	0.623265	0.384868	0.205971	0.21937	0.199014	0.999992	1.00506	1.02474	1.00048	0.960476	0.690275	0.476896	0.289997	0.243244	0.192817	0.999992	1.00669	1.00032	0.958745	0.959999	0.702328	0.476423	0.282488	0.233182
C6ORF47																					0.999992	0.923902	0.955394	0.942092	0.958955	0.811019	0.552458	0.369396	0.317606	0.259937
C7ORF50	0.999992	0.827886	0.933721	0.862052	0.703423	0.507394	0.236007	0.126234	0.0926792	0.127879
C8ORF76-1											0.999992	0.966769	0.940597	0.922799	0.892264	0.700946	0.500409	0.299164	0.223562	0.176653
C8ORF82	0.999992	0.990626	0.990736	0.990995	0.965925	0.812856	0.507985	0.253242	0.134954	0.145317	0.999992	1.06762	1.04079	1.03698	1.01973	0.878519	0.624346	0.29106	0.160324	0.11176	0.999992	1.01286	0.983866	0.946995	0.87045	0.743273	0.453925	0.23771	0.166189	0.152984	0.999992	0.984033	1.01945	0.999558	1.09433	0.893963	0.637836	0.268994	0.144579	0.103941
C9ORF40																					0.999992	0.770463	0.950649	0.786847	0.755485	0.535195	0.350339	0.205295	0.180223	0.166522											0.999992	0.874448	0.978277	0.874779	0.884307	0.656216	0.441132	0.28847	0.230911
C9ORF64	0.999992	1.0841	0.984126	0.918819	0.675737	0.504319	0.255309	0.155663	0.15853	0.129041	0.999992	1.02067	0.973219	0.933876	0.577057	0.317762	0.183576	0.104674	0.0801618	0.0721033	0.999992	1.02592	0.972793	0.967422	0.645082	0.359055	0.211383	0.124258	0.0842025	0.0744611	0.999992	0.942849	0.802507	0.867385	0.565046	0.273641	0.162915	0.0985505	0.0791275	0.0843575	0.999992	1.26963	1.1455	1.12744	0.84923	0.50635	0.282325	0.179463	0.149903
C9ORF78	0.999992	0.993964	1.01387	0.982885	0.96695	0.822081	0.644852	0.478605	0.455266	0.441764	0.999992	0.964161	0.946811	0.991817	0.905109	0.716834	0.519978	0.361968	0.344696	0.314851	0.999992	0.897785	0.915849	0.916763	0.899647	0.777146	0.598777	0.413292	0.40107	0.375013	0.999992	0.962127	0.976237	0.980283	0.920627	0.812694	0.593405	0.429745	0.396614	0.343456	0.999992	0.938656	0.921268	0.956455	0.864922	0.712083	0.512596	0.358926	0.33236
CA12	0.999992	1.03653	1.06345	1.12643	1.16075	0.968662	0.658012	0.443755	0.373156	0.299934	0.999992	1.03719	1.07186	1.01056	0.986135	0.774779	0.51625	0.309969	0.28502	0.203091											0.999992	1.01908	1.03532	1.07482	1.02791	0.83944	0.581556	0.381277	0.334094	0.251566	0.999992	0.993691	1.03909	1.03126	1.00154	0.819383	0.539946	0.342974	0.322518
CA8											0.999992	0.87896	0.969335	0.979036	0.834954	0.497204	0.333606	0.203945	0.16923	0.165838
CAAP1-1																																									0.999992	0.91496	0.946352	0.847299	0.854768	0.554236	0.394372	0.262548	0.155202
CAB39	0.999992	0.965589	0.953552	0.949636	0.989509	0.855907	0.61239	0.310551	0.124385	0.0999781	0.999992	1.08153	1.06565	1.08895	1.13732	0.983193	0.69144	0.355215	0.161214	0.132189	0.999992	1.11652	1.11278	1.17169	1.23998	1.15556	0.834582	0.391006	0.14994	0.115076	0.999992	1.02697	1.06531	1.02893	1.14338	0.910423	0.689179	0.305345	0.145555	0.119004	0.999992	1.08847	1.09002	1.14958	1.33938	1.03842	0.738456	0.351615	0.167316
CAB39L	0.999992	0.979776	0.973384	1.01046	1.02745	0.745203	0.239516	0.109971	0.0772327	0.0744023	0.999992	1.03632	1.03303	1.01227	1.01281	0.786928	0.319628	0.144517	0.102429	0.0985412	0.999992	1.01776	1.03765	1.06711	1.07209	0.789727	0.281282	0.137089	0.101191	0.0676919	0.999992	0.99893	1.06883	1.0326	1.13827	0.802406	0.315956	0.169636	0.110388	0.0994214	0.999992	1.08618	1.07785	1.10302	1.12338	0.789232	0.340554	0.176804	0.134004
CACTIN-2																															0.999992	0.968261	0.970946	0.933471	0.806187	0.616207	0.434439	0.274649	0.227614	0.204868
CACYBP	0.999992	1.07492	0.760198	1.13535	0.725982	0.624249	0.244781	0.108422	0.0788587	0.0627769	0.999992	1.02676	0.986423	1.11196	0.984158	0.737395	0.309377	0.147894	0.0926314	0.0672964	0.999992	1.00634	1.00206	1.10633	0.979028	0.720046	0.289704	0.120206	0.0760777	0.0622766	0.999992	0.99893	0.989465	1.06105	0.965585	0.655299	0.28831	0.133285	0.0888963	0.0677873	0.999992	1.00745	0.99728	1.08012	0.91846	0.66331	0.267326	0.114989	0.071923
CAD	0.999992	1.01232	0.962642	0.922874	0.694194	0.366964	0.213196	0.129332	0.0943052	0.0848651	0.999992	1.03458	1.0237	0.949213	0.703535	0.357015	0.201282	0.110076	0.0792711	0.0696999	0.999992	1.01613	1.00601	0.944543	0.746361	0.407445	0.263597	0.146543	0.118179	0.0947687	0.999992	1.00944	0.999166	0.939896	0.719335	0.377542	0.224131	0.129247	0.0918269	0.0843575	0.999992	1.0449	1.03377	0.984699	0.754153	0.395503	0.228507	0.128948	0.0969067
CALCOCO2-4	0.999992	1.00064	1.00644	0.938282	0.86441	0.577097	0.343044	0.197483	0.162595	0.158105	0.999992	0.862441	0.903315	0.866562	0.754917	0.457017	0.258125	0.147894	0.118461	0.11897	0.999992	0.88391	0.904777	0.875909	0.80658	0.470352	0.271176	0.148569	0.119656	0.125907	0.999992	0.929706	0.948899	0.915114	0.816405	0.4763	0.275474	0.158327	0.11918	0.119004	0.999992	0.985283	0.955473	0.975539	0.815076	0.501029	0.277031	0.167499	0.123405
CALR	0.999992	0.95474	0.994867	1.05587	1.0254	0.761604	0.464118	0.218393	0.155278	0.137179	0.999992	1.05806	1.06409	1.13156	1.08791	0.814966	0.483635	0.23771	0.162105	0.147812	0.999992	1.05367	1.04793	1.13901	1.11863	0.889411	0.520456	0.253242	0.170621	0.167876	0.999992	1.02609	1.07236	1.11613	1.14031	0.854871	0.517378	0.268187	0.202215	0.161183	0.999992	1.05178	1.04213	1.16179	1.12984	0.833571	0.474658	0.236625	0.176401
CALU-3	0.999992	0.845412	0.879185	0.850698	0.925934	0.765704	0.613267	0.432913	0.378034	0.374336	0.999992	0.885915	0.903315	0.860597	0.879419	0.761694	0.601981	0.381552	0.294817	0.35571	0.999992	0.935329	0.941158	0.999288	1.04472	0.897154	0.752893	0.515939	0.394422	0.469782	0.999992	0.9779	0.969182	0.994051	1.03507	0.946428	0.715838	0.505677	0.402475	0.400698
CALU-4	0.999992	0.919688	0.961815	0.998293	1.01617	0.892809	0.726446	0.542109	0.51624	0.48129	0.999992	0.998937	1.04701	1.03357	1.14522	1.03927	0.909495	0.632093	0.511254	0.507127	0.999992	0.936961	0.96093	1.03361	1.08761	0.967803	0.826161	0.596977	0.503738	0.602458	0.999992	1.03398	1.01945	1.05922	1.07287	0.954658	0.754345	0.544451	0.478672	0.432332	0.999992	0.969995	1.02008	1.01294	1.06154	0.84776	0.687284	0.459957	0.382327
CAMK2G																					0.999992	1.06183	1.06058	1.0287	0.793807	0.490676	0.282966	0.152621	0.0982362	0.0866457											0.999992	1.04108	0.979797	0.955692	0.780922	0.508124	0.312322	0.181457	0.12719
CAMK2G-6	0.999992	1.09912	0.930416	0.925307	0.69522	0.478693	0.263205	0.157986	0.119507	0.102303	0.999992	1.11978	0.962345	0.959438	0.704523	0.413091	0.226442	0.133037	0.105992	0.0877257											0.999992	1.03748	1.00181	0.982118	0.780642	0.478358	0.277449	0.156711	0.117226	0.10846
CAMLG	0.999992	1.04571	1.0651	1.13535	1.17921	1.00864	0.754521	0.488673	0.337385	0.210419											0.999992	0.98185	1.00443	1.00991	1.06662	0.948447	0.678782	0.457187	0.44391	0.270768	0.999992	1.19959	1.14379	1.12347	1.37736	1.17892	1.09104	0.739129	0.745361	0.483549
CAMSAP1-3	0.999992	1.09578	1.0494	1.00154	0.774175	0.492019	0.29128	0.184317	0.123572	0.0871902	0.999992	0.79289	0.852829	0.800952	0.621522	0.386922	0.219919	0.143166	0.088178	0.0853223	0.999992	1.04551	1.03053	0.98458	0.752748	0.430672	0.272018	0.163426	0.113747	0.106953	0.999992	0.952488	1.01504	0.930718	0.789838	0.519507	0.331754	0.16075	0.125041	0.123523	0.999992	1.08159	1.04897	0.977065	0.785538	0.498369	0.322027	0.206715	0.16353
CAMSAP3-2	0.999992	0.99146	0.941984	0.735542	0.573197	0.383365	0.213196	0.130881	0.0975571	0.0871902	0.999992	1.00502	0.947587	0.722561	0.574092	0.401876	0.287945	0.178283	0.137166	0.11176	0.999992	0.958181	0.906359	0.670005	0.579388	0.437447	0.274545	0.142491	0.0974976	0.0798765	0.999992	1.01295	0.95419	0.86096	0.75612	0.550368	0.329779	0.165597	0.111365	0.090383	0.999992	1.1137	0.773804	0.787759	0.559384	0.348504	0.193216	0.0963784	0.0704088
CAND1-1	0.999992	1.02902	1.0494	1.09561	1.13717	1.01991	0.793124	0.428266	0.169912	0.106953	0.999992	1.04154	1.04312	1.06339	1.11162	1.05796	0.826559	0.450434	0.1817	0.18867	0.999992	1.02592	1.02657	1.07691	1.06388	1.04523	0.793316	0.411941	0.178746	0.167876	0.999992	1.00419	1.05384	1.05463	1.17403	1.05444	0.833334	0.410358	0.157278	0.138587	0.999992	1.03726	1.04365	1.09767	1.08554	1.02866	0.778158	0.420741	0.187
CANT1	0.999992	0.984784	1.00478	1.0283	1.04591	0.892809	0.624673	0.337657	0.205683	0.146479	0.999992	1.01198	1.03846	1.07362	1.11261	0.961698	0.654165	0.34576	0.217328	0.167039	0.999992	1.00389	1.0242	1.06384	1.13961	0.997805	0.691415	0.36737	0.237835	0.166522	0.999992	0.995425	1.01945	1.04729	1.08718	0.92894	0.616114	0.324732	0.199284	0.156664	0.999992	1.01662	1.04669	1.06714	1.05969	0.9054	0.613174	0.346297	0.210469
CANX-2	0.999992	0.952236	0.981647	1.07371	0.948493	0.77903	0.448326	0.22846	0.160969	0.132529	0.999992	1.04588	1.06798	1.12133	1.0968	0.832724	0.481771	0.241087	0.166558	0.140601	0.999992	1.00878	0.986239	1.13002	1.04107	0.829407	0.462347	0.23636	0.16545	0.144861	0.999992	1.00156	0.994756	1.13357	1.03915	0.812694	0.450237	0.226181	0.152394	0.12503	0.999992	0.973817	1.02616	1.07019	1.06246	0.766176	0.424369	0.21602	0.157473
CAPG	0.999992	1.02234	1.04279	1.05993	0.732134	0.367989	0.209687	0.134753	0.0869884	0.0674271	0.999992	0.982418	0.983316	1.01056	0.733178	0.397203	0.236692	0.130335	0.105101	0.0841206	0.999992	1.03	0.98782	1.01971	0.635958	0.283566	0.161695	0.0918426	0.0642598	0.0609227	0.999992	1.01645	0.975355	1.01516	0.695834	0.412519	0.255727	0.148634	0.101596	0.078332	0.999992	0.967702	0.975237	0.948059	0.628615	0.339636	0.194981	0.11366	0.0885788
CAPN1	0.999992	0.968927	0.994041	0.983696	0.990534	0.876408	0.674682	0.408905	0.138206	0.104628	0.999992	1.01546	0.999627	1.01908	0.995028	0.910295	0.685849	0.406539	0.139838	0.115365	0.999992	1.0096	1.01946	1.08835	0.938881	0.952318	0.720048	0.391006	0.124826	0.0988302	0.999992	0.993672	1.02739	0.992215	1.0647	0.92894	0.768168	0.44994	0.125041	0.0918894	0.999992	1.0472	1.05125	1.06103	1.11138	0.958607	0.764924	0.463945	0.130218
CAPN15-1	0.999992	1.15086	1.14608	1.04452	0.963874	0.64885	0.431656	0.224588	0.181294	0.177868	0.999992	0.890262	1.00662	0.941544	0.933765	0.731787	0.460339	0.243788	0.177247	0.135795											0.999992	0.918314	0.942726	0.835259	0.842971	0.583288	0.351501	0.202756	0.126995	0.201855	0.999992	0.915724	0.948632	0.823636	0.64523	0.466445	0.305264	0.21735	0.196842
CAPN2-1	0.999992	0.983949	1.01305	1.01695	1.03052	0.874358	0.586947	0.274927	0.12845	0.105791	0.999992	0.988504	1.02137	1.04124	1.07704	0.941136	0.703554	0.317397	0.132712	0.100945	0.999992	0.982666	1.0068	1.04668	1.05111	0.931027	0.672045	0.307943	0.152894	0.139445	0.999992	0.964756	0.994756	1.00598	1.06265	0.914537	0.635861	0.296459	0.145555	0.135575	0.999992	1.06325	1.07709	1.08393	1.11415	0.908947	0.628173	0.282488	0.137789
CAPN5	0.999992	0.997302	1.01222	1.0875	1.55655	1.14292	1.05106	0.403484	0.240641	0.156942	0.999992	0.992851	0.988753	1.0259	1.05925	0.832724	0.543274	0.318748	0.19417	0.15382	0.999992	0.948387	0.960139	1.02462	1.40969	1.05297	0.918799	0.291735	0.202381	0.152984	0.999992	1.02697	1.03973	1.06656	1.079	0.882647	0.603278	0.374007	0.231521	0.176247	0.999992	1.02503	0.982838	0.919052	0.820614	0.648235	0.428781	0.246596	0.172615
CAPN7	0.999992	0.957243	0.973384	0.900978	0.692144	0.38644	0.297422	0.160309	0.182107	0.137179	0.999992	0.920691	0.971665	0.928763	0.896216	0.596271	0.403495	0.263372	0.190607	0.233134	0.999992	0.941858	1.00047	0.926568	0.703477	0.448093	0.286335	0.192464	0.189086	0.223383	0.999992	0.971766	0.978883	0.922457	0.637593	0.310675	0.189574	0.126823	0.0947576	0.0994214	0.999992	0.986811	0.964595	0.926685	0.742153	0.461124	0.325556	0.201398	0.174886
CAPNS1	0.999992	0.977273	1.01305	1.02262	1.06846	0.922535	0.715917	0.415101	0.137393	0.109278	0.999992	1.01893	1.03613	1.05317	1.08198	0.918706	0.710077	0.38898	0.140729	0.114164	0.999992	1.02919	1.05663	1.07691	1.11498	0.992966	0.725101	0.364669	0.110793	0.105599	0.999992	0.993672	1.04326	1.03444	1.14031	0.986548	0.797789	0.437823	0.126995	0.102434	0.999992	1.05255	1.08165	1.09386	1.14369	0.998512	0.796685	0.457963	0.142332
CAPRIN1-1	0.999992	1.05823	1.11633	1.17833	1.15562	0.924585	0.660644	0.333784	0.234137	0.201119	0.999992	1.04588	1.12157	1.22358	1.19561	0.961698	0.665348	0.32415	0.226234	0.197082	0.999992	1.09938	1.08668	1.16924	1.20257	1.02394	0.670361	0.335631	0.234142	0.18683	0.999992	1.09357	1.09	1.23637	1.25577	1.06576	0.665482	0.336041	0.231521	0.192817	0.999992	1.01586	1.04745	1.12515	1.13261	0.949739	0.606116	0.291129	0.20517
CAPZA1	0.999992	0.996468	1.02048	1.10291	1.08385	0.985062	0.618532	0.259438	0.169099	0.118579	0.999992	1.05806	1.06798	1.10259	1.12151	0.969174	0.612232	0.257294	0.146073	0.109357	0.999992	1.00634	1.04872	1.06711	1.08213	0.943608	0.607199	0.265398	0.155848	0.113722	0.999992	1.0147	1.03973	1.04637	1.04631	0.88059	0.556872	0.228605	0.148486	0.103941	0.999992	0.978403	1.03985	1.02897	1.00615	0.813175	0.501126	0.218679	0.141575
CAPZA2	0.999992	0.919688	0.98991	1.00073	0.954646	0.78518	0.436043	0.187415	0.121946	0.0930028	0.999992	1.01546	1.01904	1.03101	1.05629	0.871042	0.498545	0.222853	0.174575	0.117769	0.999992	0.972872	0.992566	1.0238	1.01279	0.822633	0.473295	0.203269	0.118918	0.0866457	0.999992	0.970013	1.05208	1.01333	1.08207	0.849728	0.474921	0.184176	0.116249	0.0873703	0.999992	1.07471	1.08545	1.1137	1.13261	0.907174	0.559356	0.253907	0.160502
CAPZB-2	0.999992	0.998971	1.02709	1.04533	1.00592	0.823106	0.489561	0.194385	0.126824	0.0988155	0.999992	0.985896	1.03536	1.05998	1.03258	0.849546	0.505068	0.197191	0.122915	0.103348	0.999992	1.00797	1.02499	1.03932	1.0283	0.874894	0.51035	0.197867	0.127042	0.0974764	0.999992	1.00419	1.02827	1.05279	1.02689	0.863101	0.498618	0.205179	0.132856	0.100928	0.999992	0.963116	1.00336	0.999965	0.961845	0.806968	0.453484	0.17614	0.110534
CARD19-1																					0.999992	1.08061	1.0851	1.03851	0.920633	0.571972	0.364656	0.210022	0.178746	0.15163
CARHSP1	0.999992	0.971431	1.02957	0.984507	0.957722	0.713427	0.529919	0.250145	0.156904	0.104628	0.999992	0.968508	0.949917	0.999486	0.819144	0.650478	0.398836	0.245814	0.13004	0.129786	0.999992	1.02919	1.04872	1.09407	1.01826	0.900057	0.522983	0.235684	0.159542	0.261291	0.999992	1.01996	1.00798	0.9555	0.813339	0.684103	0.384084	0.210026	0.169978	0.334417	0.999992	1.04873	1.09534	1.01065	0.986768	0.723611	0.473776	0.24726	0.143846
CARM1	0.999992	0.968093	0.978341	0.992616	1.02847	0.91331	0.722059	0.425169	0.154465	0.106953	0.999992	1.01285	1.02837	1.07276	1.15807	1.06918	0.806059	0.47407	0.179919	0.136996	0.999992	0.998174	1.03844	1.04423	1.07939	0.974578	0.729312	0.406539	0.169144	0.124553	0.999992	1.01207	1.04414	1.04729	1.11783	0.980376	0.768168	0.445901	0.187561	0.15817	0.999992	1.04032	1.05733	1.07019	1.08738	0.935551	0.696989	0.415424	0.180186
CARMIL1	0.999992	0.994799	1.00891	1.01613	1.05308	0.884609	0.543957	0.220716	0.153652	0.126716	0.999992	1.01632	1.03536	1.07958	1.10668	0.927118	0.547002	0.195166	0.140729	0.0961378	0.999992	0.984299	1.00997	1.02462	1.0575	0.91651	0.544037	0.212724	0.159542	0.113722	0.999992	1.01032	1.02209	1.05096	1.07083	0.90425	0.541074	0.218911	0.157278	0.1416	0.999992	0.995984	1.02388	1.0618	1.09938	0.910721	0.543475	0.203392	0.156716
CARNMT1											0.999992	1.07197	1.05555	0.955178	0.858668	0.590664	0.230169	0.110751	0.0703643	0.0540775
CARS1-3	0.999992	0.988122	0.97421	0.977208	0.938239	0.724703	0.319355	0.143272	0.107313	0.0906778	0.999992	1.04588	0.955354	0.970515	0.917955	0.682254	0.326151	0.170179	0.106882	0.0889274	0.999992	1.00307	0.998893	1.01645	0.984503	0.743273	0.32339	0.136413	0.0945431	0.0812303	0.999992	1.00156	1.0071	1.03627	1.03404	0.790062	0.343602	0.157519	0.111365	0.0933958	0.999992	1.00745	0.992719	0.992332	0.947999	0.74844	0.33879	0.15487	0.112048
CARS2	0.999992	1.01149	0.983299	0.890435	0.86441	0.700102	0.486929	0.293513	0.204057	0.132529	0.999992	1.01719	0.954578	0.823106	0.737131	0.571972	0.397904	0.230282	0.152307	0.127383	0.999992	0.97124	0.968048	0.89797	0.8741	0.7094	0.49098	0.289034	0.191302	0.121845	0.999992	0.991043	0.999166	1.04362	1.05141	0.852814	0.592417	0.361083	0.251059	0.221438	0.999992	0.975346	0.974477	0.928975	0.926768	0.74312	0.486128	0.285812	0.203656
CASC3
CASC4-4	0.999992	0.887975	0.935374	0.907466	0.938239	0.79543	0.626428	0.417424	0.365026	0.291796	0.999992	0.935471	0.906422	0.925355	0.953527	0.730853	0.495749	0.310644	0.263643	0.264379	0.999992	0.865954	0.881841	0.846494	0.816617	0.625201	0.446346	0.295112	0.259255	0.216614	0.999992	0.942849	0.955954	0.962843	0.925736	0.726281	0.506517	0.315038	0.292088	0.248553	0.999992	0.931776	0.914427	0.896152	0.960922	0.77061	0.568179	0.346297	0.315704
CASD1	0.999992	1.09411	1.175	1.17103	1.1628	0.912285	0.601862	0.33301	0.241454	0.211581											0.999992	1.03408	0.974375	0.705956	0.657856	0.476159	0.317495	0.162075	0.110054	0.109661											0.999992	1.09382	1.10294	1.09233	1.21477	0.868156	0.502009	0.252578	0.155959
CASK	0.999992	1.01232	1.04775	1.05263	1.03873	0.762629	0.430779	0.230784	0.171538	0.138342	0.999992	1.02067	1.02137	1.02334	0.973289	0.668235	0.369948	0.20462	0.146963	0.120172	0.999992	1.00715	1.00997	1.03769	1.02465	0.717142	0.400869	0.222853	0.15511	0.131322	0.999992	1.00769	1.02121	1.05555	1.0177	0.71908	0.382109	0.197101	0.147509	0.119004	0.999992	1.0449	1.04061	1.07401	1.01815	0.712083	0.362611	0.197409	0.149145
CASKIN2-1	0.999992	0.890478	0.820518	0.699049	0.718804	0.51457	0.33778	0.205227	0.167473	0.168568	0.999992	0.843315	0.813993	0.643318	0.647213	0.481316	0.296331	0.180309	0.136275	0.141803	0.999992	0.847182	0.848624	0.718213	0.690703	0.457771	0.293914	0.174906	0.118179	0.142153	0.999992	0.933211	0.888049	0.785695	0.791882	0.613121	0.431477	0.260916	0.195376	0.198843	0.999992	0.791131	0.81105	0.593109	0.584307	0.365352	0.267326	0.159523	0.110534
CASP2-1																															0.999992	1.07604	1.02827	0.846274	0.739771	0.531851	0.383097	0.22295	0.187561	0.15817
CASP3	0.999992	1.04153	1.06593	1.12561	1.14229	0.968662	0.807162	0.624974	0.591033	0.526629	0.999992	0.985896	1.0237	0.999486	1.03159	0.865434	0.70635	0.537549	0.501457	0.480689	0.999992	1.02103	1.02736	1.07364	1.13049	1.0462	0.871638	0.661807	0.669188	0.615997	0.999992	0.982281	1.10587	1.0684	1.16585	1.00198	0.880727	0.651079	0.630089	0.593515	0.999992	1.02962	1.03681	1.08012	1.18154	1.00649	0.826682	0.616157	0.565542
CASP4	0.999992	0.989791	1.02048	0.99586	0.79776	0.485868	0.29128	0.165731	0.124385	0.139504	0.999992	1.00937	1.06953	1.01141	0.816179	0.498139	0.312173	0.176932	0.127368	0.116567	0.999992	1.03245	1.04239	1.01563	0.771908	0.472288	0.310758	0.17288	0.132213	0.127261	0.999992	1.06114	0.905687	1.03719	0.902235	0.704677	0.357425	0.1866	0.16607	0.0768256	0.999992	0.967702	0.735798	1.06027	0.349846	0.657102	0.40496	0.206715	0.178672
CASP6	0.999992	1.07325	1.07502	1.09642	1.12999	0.959436	0.758907	0.538237	0.49998	0.418513	0.999992	0.998067	1.05555	1.05317	1.07704	0.910295	0.738965	0.518641	0.476517	0.427813	0.999992	1.02429	1.04002	1.0475	1.06571	0.943608	0.712469	0.50581	0.468284	0.427813	0.999992	1.0112	1.04061	1.03535	1.02485	0.873388	0.707939	0.499215	0.484534	0.430826	0.999992	1.01204	1.04593	1.02745	0.996922	0.826477	0.641407	0.457299	0.434566
CASP7-3	0.999992	1.10079	1.12294	1.15967	1.15665	0.963537	0.726446	0.418199	0.288606	0.186006	0.999992	1.01806	0.988753	1.01653	0.914002	0.681319	0.414678	0.231632	0.162105	0.24395	0.999992	0.930432	0.913477	0.915946	0.884136	0.765532	0.502771	0.294437	0.210506	0.209845	0.999992	1.01996	1.00887	1.02709	0.966607	0.740683	0.505529	0.305345	0.21003	0.123523	0.999992	1.00974	1.0064	0.977829	0.960922	0.843326	0.56112	0.346962	0.248323
CASP8-9	0.999992	0.975604	0.792423	0.797986	0.54141	0.352613	0.213196	0.129332	0.0975571	0.0953279	0.999992	1.03545	0.984093	0.82481	0.620534	0.457017	0.279558	0.166802	0.118461	0.0949361	0.999992	1.08142	0.957767	0.81136	0.627746	0.512936	0.273703	0.199217	0.132951	0.120492	0.999992	1.00594	0.936552	0.814149	0.57322	0.413548	0.262638	0.155904	0.126995	0.097915	0.999992	1.0342	0.992719	0.816766	0.587999	0.430974	0.288501	0.174146	0.118862
CASP9-1																															0.999992	1.03748	1.08912	1.03535	0.784729	0.400174	0.271525	0.138132	0.0967113	0.0843575
CAST-6	0.999992	0.98228	1.01553	1.02019	1.06026	0.922535	0.766804	0.56147	0.537377	0.512678	0.999992	0.8494	1.00817	0.921095	0.899181	0.811228	0.6113	0.436928	0.413279	0.365324	0.999992	0.981034	1.0242	1.06384	1.11954	1.02394	0.821108	0.599678	0.568736	0.513105	0.999992	0.983157	1.01063	1.05463	1.05959	0.944371	0.713863	0.527487	0.507002	0.456434	0.999992	0.969231	0.988159	1.00989	1.02831	0.914268	0.713752	0.52709	0.520874
CAT	0.999992	1.00732	1.01222	1.04776	0.999763	0.854882	0.644852	0.466988	0.414618	0.327835	0.999992	1.01719	1.0206	1.02079	0.996016	0.822443	0.644847	0.444356	0.391011	0.306439	0.999992	1.00225	1.02262	1.03524	1.03012	0.880701	0.696468	0.479472	0.44908	0.318152	0.999992	1.00857	1.02474	1.06014	1.08105	0.983462	0.778041	0.579994	0.549985	0.400698	0.999992	1.02197	1.06113	1.05493	1.08369	0.933777	0.748161	0.533737	0.511032
CBFB																																									0.999992	0.847695	0.805729	0.623642	0.301846	0.177356	0.0970491	0.0584917	0.0461821
CBFB-2	0.999992	0.851254	0.874227	0.827991	0.582426	0.296236	0.178102	0.11152	0.0878014	0.0988155	0.999992	0.967638	1.0004	1.00801	0.837918	0.532719	0.334538	0.217451	0.114008	0.0841206																					0.999992	0.971524	1.0254	1.02516	0.756922	0.532067	0.313204	0.188104	0.102963
CBL	0.999992	1.00899	1.02214	1.0429	1.05616	0.841557	0.49658	0.177347	0.101622	0.0918403	0.999992	0.982418	1.02137	1.03698	1.05036	0.820574	0.496681	0.188412	0.109554	0.0901292	0.999992	0.97124	0.99652	1.01236	1.04016	0.886508	0.542352	0.198542	0.110793	0.0852918	0.999992	0.97089	1.03091	1.05647	1.07492	0.850756	0.511454	0.204371	0.129925	0.10846	0.999992	0.947828	0.986638	0.980882	0.995076	0.792779	0.484363	0.202727	0.123405
CBLL1	0.999992	0.956409	0.976689	0.807717	0.680864	0.494069	0.305318	0.18664	0.147962	0.152292											0.999992	0.836572	0.906359	0.779493	0.731762	0.514871	0.320864	0.218126	0.156587	0.173291
CBR1	0.999992	1.02484	1.0618	1.11669	1.07872	0.839507	0.412354	0.172701	0.115443	0.0883527	0.999992	1.0311	1.05866	1.08555	1.08001	0.800947	0.395108	0.166802	0.110445	0.0853223	0.999992	1.03164	1.00997	1.08018	1.05202	0.796502	0.357077	0.138439	0.0945431	0.075815	0.999992	1.01733	1.01945	1.05555	1.03302	0.795205	0.394945	0.15348	0.123087	0.112979	0.999992	1.06478	1.05201	1.1137	1.07723	0.844213	0.381138	0.128283	0.081765
CBR3	0.999992	1.01566	1.01387	1.01776	0.967976	0.6468	0.381647	0.239302	0.176416	0.170893	0.999992	0.99372	1.00895	1.03272	1.02862	0.620571	0.314037	0.157348	0.133603	0.128584	0.999992	0.951652	1.01629	1.00501	0.956217	0.631008	0.344444	0.205295	0.152155	0.127261	0.999992	0.983157	1.03003	1.05188	1.00441	0.68616	0.382109	0.261724	0.247151	0.222945	0.999992	1.03802	1.03985	1.09615	1.03108	0.660649	0.321144	0.233302	0.216526
CBR4	0.999992	1.02735	0.984126	0.989373	0.986433	0.833357	0.645729	0.462342	0.39348	0.340623	0.999992	1.02067	1.04002	1.05146	1.15214	0.974782	0.788353	0.524043	0.456032	0.373736	0.999992	1.02592	1.01946	1.03442	1.01644	1.03458	0.65436	0.459213	0.421751	0.398029	0.999992	1.03748	1.04326	1.01883	0.998282	0.972146	0.635861	0.437015	0.369261	0.329898
CBWD2
CBWD6	0.999992	1.01149	0.945289	0.829613	0.705474	0.508419	0.325497	0.199806	0.155278	0.097653	0.999992	0.999806	0.961568	0.811177	0.654129	0.432717	0.273967	0.158699	0.111336	0.0937343	0.999992	0.990828	0.929295	0.817079	0.673367	0.437447	0.288862	0.17153	0.129258	0.101538	0.999992	0.983157	0.981528	0.822409	0.683573	0.43618	0.298183	0.185792	0.131879	0.0933958	0.999992	0.997513	0.937231	0.791576	0.587999	0.362692	0.232918	0.139582	0.118105
CBX1	0.999992	0.898824	0.949421	0.907466	0.933112	0.698051	0.374628	0.183543	0.137393	0.133692	0.999992	0.965899	0.941374	0.91939	0.939693	0.809359	0.38579	0.172205	0.115789	0.109357	0.999992	0.974505	1.00601	1.04259	1.00549	0.805212	0.447188	0.221503	0.141815	0.143507	0.999992	0.966508	0.957718	0.971104	0.910409	0.698505	0.352488	0.172867	0.118203	0.10846	0.999992	0.956236	0.956994	0.903022	0.879691	0.622518	0.351141	0.178798	0.120376
CBX3	0.999992	0.968093	0.970078	0.93666	0.661382	0.332113	0.173715	0.0968052	0.0764197	0.0720772	0.999992	1.00589	1.02448	1.01397	0.708475	0.363557	0.187304	0.107375	0.0792711	0.0769102	0.999992	0.96063	0.985448	0.938824	0.687966	0.342602	0.183591	0.101297	0.0709074	0.0663381	0.999992	0.984033	1.06178	0.983036	0.740793	0.392973	0.225119	0.117937	0.0879194	0.0828511	0.999992	0.945535	0.981318	0.928212	0.707999	0.326334	0.1791	0.0997017	0.07268
CBX5	0.999992	0.946394	0.965947	0.948014	0.672661	0.354663	0.186875	0.117715	0.0869884	0.0813775	0.999992	0.860702	0.960015	0.937284	0.743059	0.440194	0.253466	0.153971	0.100648	0.0973395	0.999992	0.98185	1.00285	1.07119	0.721725	0.354216	0.181907	0.0918426	0.0701687	0.0717535	0.999992	0.980528	1.05208	1.02526	0.735684	0.420749	0.229068	0.122784	0.107457	0.0873703	0.999992	0.989869	0.990439	0.992332	0.670153	0.325447	0.172924	0.0844141	0.0704088
CBX8																																									0.999992	0.929483	0.861218	0.765622	0.619384	0.4292	0.304381	0.197409	0.159745
CC2D1A	0.999992	0.978942	1.01635	0.921252	0.638823	0.333138	0.207055	0.114617	0.0780457	0.0778899											0.999992	0.903498	0.951439	0.889799	0.706214	0.43164	0.271176	0.170854	0.115224	0.0988302	0.999992	0.961251	0.969182	0.863713	0.660072	0.382686	0.242891	0.130054	0.0898732	0.0843575	0.999992	1.04108	0.985118	0.918289	0.60923	0.308599	0.177335	0.0943843	0.0673805
CC2D1B-2	0.999992	0.979776	0.867617	0.79312	0.639848	0.373114	0.233375	0.147144	0.119507	0.127879	0.999992	0.952858	0.952248	0.879343	0.771715	0.451409	0.251602	0.137764	0.0997569	0.109357
CCAR1	0.999992	0.992295	1.02214	1.0356	0.845953	0.38644	0.195649	0.100677	0.0764197	0.0685896	0.999992	1.00937	1.03303	1.01227	0.828037	0.385987	0.216191	0.116829	0.0846152	0.0817171	0.999992	1.00878	1.02895	1.0475	0.886873	0.415188	0.262755	0.148569	0.110054	0.101538	0.999992	0.959498	1.02298	0.988543	0.842971	0.418692	0.258689	0.156711	0.123087	0.114485	0.999992	0.995984	1.00792	0.990805	0.791999	0.407918	0.22586	0.124295	0.0938784
CCAR2-1	0.999992	1.05405	0.835391	0.70067	0.431693	0.255235	0.147395	0.085963	0.06829	0.0662645	0.999992	0.985026	0.911859	0.698703	0.405125	0.247667	0.154689	0.0911673	0.0703643	0.0709016	0.999992	0.982666	0.860487	0.700237	0.396903	0.242919	0.141483	0.0891413	0.0605667	0.0663381	0.999992	1.00419	0.917151	0.716855	0.426084	0.263354	0.16094	0.0961271	0.0732662	0.0677873	0.999992	0.986047	0.909866	0.725929	0.464307	0.298844	0.1791	0.101696	0.0772225
CCDC115																					0.999992	1.01042	1.03053	1.05893	1.0283	0.600038	0.327601	0.158023	0.0945431	0.0771688
CCDC12	0.999992	0.972265	0.991562	0.915575	0.952595	0.771854	0.572032	0.408131	0.350393	0.340623	0.999992	0.982418	0.870693	0.85378	0.865585	0.76076	0.670939	0.480823	0.446234	0.367727	0.999992	0.970424	0.932458	0.875909	0.770996	0.571972	0.443819	0.323475	0.328685	0.295137	0.999992	0.938468	0.894222	0.857288	0.811296	0.64604	0.571683	0.39501	0.402475	0.350987	0.999992	0.930248	0.914427	0.838139	0.879691	0.66331	0.524065	0.358926	0.348259
CCDC124											0.999992	0.966769	0.956131	1.01567	1.11064	0.992539	0.787421	0.611834	1.0234	0.924124	0.999992	0.967159	0.967257	1.09734	1.27374	1.04426	1.09902	0.663158	1.20764	0.962579	0.999992	0.959498	0.971828	0.887578	0.871581	0.652212	0.469984	0.320693	0.42299	0.441371	0.999992	1.03879	1.014	0.942715	1.00338	0.741346	0.518772	0.351615	0.549643
CCDC134	0.999992	1.01566	1.00478	1.01532	1.01104	0.776979	0.503599	0.297386	0.250397	0.215069	0.999992	1.00241	0.992637	0.944101	0.877442	0.655151	0.382062	0.221503	0.164777	0.140601	0.999992	1.03653	1.02895	0.969873	0.931582	0.673591	0.371393	0.205295	0.146985	0.139445	0.999992	1.03573	1.06442	1.0941	1.1444	0.879561	0.514416	0.2488	0.143602	0.117498	0.999992	1.05331	1.06265	1.11065	1.21384	0.77327	0.442015	0.251248	0.187757
CCDC167											0.999992	0.96503	0.934383	1.03357	0.997992	0.671039	0.386722	0.195841	0.165668	0.151417
CCDC186	0.999992	0.930537	0.904801	0.802041	0.700347	0.566847	0.320233	0.210648	0.173977	0.17903	0.999992	0.86418	0.887781	0.82907	0.708475	0.535523	0.329878	0.158023	0.108664	0.115365	0.999992	0.999806	1.06691	0.979678	0.827566	0.63004	0.432029	0.260671	0.174314	0.155691	0.999992	0.979652	1.01592	0.91695	0.662115	0.463955	0.291272	0.164789	0.135787	0.152145	0.999992	0.955472	0.944072	0.861802	0.617538	0.384862	0.271738	0.170822	0.127947
CCDC22	0.999992	1.02568	0.975863	0.596867	0.379397	0.234734	0.144763	0.092933	0.06829	0.0685896																					0.999992	0.948107	0.941844	0.709512	0.589569	0.451611	0.294234	0.180945	0.151417	0.115992	0.999992	0.935598	0.969916	0.805316	0.75323	0.483294	0.304381	0.20605	0.106749
CCDC25	0.999992	0.971431	0.951073	0.967477	0.702398	0.312637	0.169328	0.0890608	0.067477	0.0697521	0.999992	1.03284	1.08196	1.1503	0.87843	0.440194	0.271171	0.147218	0.114899	0.100945	0.999992	1.05531	1.05109	1.04014	0.744536	0.299051	0.161695	0.0844141	0.0546578	0.0568612	0.999992	1.01733	1.02474	1.01883	0.812318	0.422806	0.270537	0.15348	0.108434	0.0994214	0.999992	1.07319	1.01096	1.05798	0.805845	0.383088	0.194981	0.10369	0.0870646
CCDC32-2	0.999992	1.06073	1.00065	1.09804	1.0254	0.888709	0.601862	0.345401	0.314622	0.220882											0.999992	1.03327	1.03527	1.03851	0.867713	0.674559	0.399185	0.221503	0.19795	0.121845
CCDC43	0.999992	1.00314	1.03453	1.04695	0.987458	0.741103	0.515882	0.278799	0.200805	0.158105	0.999992	0.992851	0.984869	0.940692	0.890288	0.733657	0.510659	0.293086	0.212874	0.155022	0.999992	0.990012	0.997311	1.01563	1.00184	0.783921	0.550774	0.326176	0.227494	0.170584	0.999992	0.956869	0.985056	1.01608	1.04222	0.881618	0.617101	0.36916	0.280365	0.254579	0.999992	0.959294	0.966875	0.890045	0.864922	0.699668	0.487892	0.299105	0.224854
CCDC47-1	0.999992	0.953905	0.98082	1.00478	0.983357	0.698051	0.275488	0.131655	0.0951182	0.0860276	0.999992	1.01111	1.03846	1.07191	1.0474	0.740199	0.328946	0.164776	0.117571	0.103348	0.999992	1.01531	1.02499	1.09489	0.964429	0.764565	0.309916	0.155322	0.105622	0.092061	0.999992	1.0112	1.00887	1.02526	0.97989	0.690275	0.260664	0.142171	0.0879194	0.0768256	0.999992	0.993691	0.991199	1.08546	0.93323	0.72095	0.302617	0.146894	0.0976638
CCDC50	0.999992	0.975604	0.993215	1.00316	1.00386	0.754429	0.568523	0.415875	0.348767	0.372011
CCDC50-2											0.999992	0.925038	1.00118	0.937284	1.04246	0.850481	0.617823	0.397084	0.396356	0.360517	0.999992	0.861873	0.96093	0.888982	0.958042	0.871023	0.720048	0.503108	0.486011	0.449475	0.999992	0.873625	0.907451	0.964679	0.919605	0.806521	0.613152	0.441054	0.386845	0.346468	0.999992	0.906552	0.955473	0.910655	0.960922	0.778591	0.573472	0.379531	0.355072
CCDC51	0.999992	0.933875	0.922153	0.906655	0.984382	0.732903	0.424637	0.20058	0.121946	0.149967	0.999992	0.914605	0.93283	0.933876	0.932777	0.76076	0.341061	0.165452	0.13004	0.127383	0.999992	1.02429	1.01629	1.0475	1.07574	0.915542	0.425292	0.215425	0.166189	0.148922	0.999992	1.05326	1.01063	1.03077	1.01872	0.871331	0.416667	0.224566	0.171931	0.149132	0.999992	0.96388	0.968396	1.00378	0.995999	0.837118	0.424369	0.223997	0.180943
CCDC58	0.999992	0.992295	1.12873	1.1394	1.04386	0.737003	0.457099	0.25634	0.192675	0.17903	0.999992	0.97894	1.05167	0.969663	0.945622	0.893472	0.663484	0.35589	0.385667	0.28601																					0.999992	1.02044	0.970676	0.978592	1.02277	1.02866	0.844327	0.635432	0.725286
CCDC59	0.999992	0.964754	0.946116	1.03316	0.971052	0.636549	0.303563	0.165731	0.125198	0.125554
CCDC6	0.999992	0.973934	0.973384	0.96991	0.956696	0.707277	0.424637	0.264085	0.185358	0.130204	0.999992	0.968508	0.968558	1.00545	0.990087	0.778517	0.434247	0.256619	0.186154	0.135795	0.999992	0.899417	0.931667	0.897153	0.936144	0.719078	0.441293	0.264047	0.197211	0.128615	0.999992	0.973518	0.967418	0.994051	0.934932	0.723194	0.398894	0.268187	0.169978	0.112979	0.999992	0.963116	0.990439	0.990805	0.972922	0.764402	0.430545	0.265871	0.1817
CCDC86	0.999992	1.01984	1.1593	1.34538	1.44581	1.13369	0.711531	0.426717	0.280477	0.211581	0.999992	0.999806	1.07963	1.19802	1.18376	0.908426	0.58148	0.324826	0.204858	0.179057	0.999992	0.957365	1.0677	1.13656	1.1606	0.976513	0.636674	0.353864	0.216415	0.185476	0.999992	1.04011	1.0803	1.32173	1.36306	0.998893	0.666469	0.389355	0.257897	0.238009	0.999992	0.979168	1.06037	1.19385	1.23877	0.919589	0.615821	0.35095	0.221826
CCDC88A-1	0.999992	0.855427	0.904801	0.800419	0.78648	0.633474	0.522023	0.347724	0.304866	0.298772
CCDC88C	0.999992	0.908004	0.890753	0.79312	0.835699	0.717527	0.529919	0.338431	0.231698	0.137179	0.999992	0.902433	0.873023	0.753235	0.704523	0.555149	0.316832	0.201243	0.184372	0.163434	0.999992	0.718228	0.83597	0.756615	0.828479	0.655203	0.375604	0.176932	0.103407	0.115076	0.999992	0.936716	0.902159	0.785695	0.692769	0.536995	0.353476	0.212449	0.169001	0.149132	0.999992	0.949357	0.852097	0.611429	0.526153	0.326334	0.190569	0.116983	0.090093
CCDC9	0.999992	0.878794	0.900669	0.838534	0.716753	0.527895	0.392175	0.34695	0.345515	0.383637	0.999992	0.925038	0.951471	0.933024	0.906098	0.790667	0.597322	0.390331	0.418623	0.420603	0.999992	0.98838	1.0068	0.968239	0.968079	0.859409	0.622358	0.366695	0.350844	0.32086	0.999992	0.990167	0.975355	0.94265	0.903256	0.773602	0.540087	0.432168	0.479649	0.453422	0.999992	0.875977	0.93343	0.863329	0.830768	0.788345	0.62729	0.434035	0.464092
CCDC90B	0.999992	0.94389	0.950247	0.967477	0.990534	0.811831	0.626428	0.410454	0.309744	0.237157	0.999992	0.954597	0.918072	0.93984	0.914991	0.744872	0.514386	0.316047	0.228906	0.18146	0.999992	0.86269	0.932458	0.894702	0.981765	0.816826	0.604672	0.388305	0.247437	0.20443	0.999992	0.896408	0.978883	0.938978	1.01157	0.881618	0.630924	0.445093	0.294042	0.262111	0.999992	0.929483	0.948632	0.926685	0.96646	0.750214	0.530241	0.320375	0.212741
CCDC93	0.999992	1.03653	0.978341	0.644714	0.392727	0.222433	0.11932	0.0642787	0.0479656	0.0430138	0.999992	1.04675	1.08273	0.700407	0.508877	0.348604	0.233897	0.130335	0.0953035	0.0877257	0.999992	0.958181	0.944321	0.799103	0.638695	0.371636	0.230752	0.128985	0.0989749	0.0893534	0.999992	0.995425	0.974473	0.707676	0.542567	0.347709	0.21722	0.117937	0.0947576	0.0994214	0.999992	0.901966	0.927349	0.741196	0.625845	0.397276	0.227624	0.122301	0.0870646
CCDC97	0.999992	0.907169	0.833739	0.716079	0.599858	0.385415	0.250922	0.159535	0.127637	0.138342																					0.999992	0.880635	0.893341	0.834342	0.68766	0.480415	0.297196	0.193062	0.126018	0.135575
CCNA2	0.999992	1.13417	0.935374	0.903411	1.00386	0.753404	0.580806	0.407356	0.330068	0.265058	0.999992	0.829404	0.834964	0.871674	0.864597	0.699077	0.492022	0.308618	0.236923	0.200688											0.999992	0.988415	1.11293	0.938978	1.20162	0.96083	0.697078	0.512947	0.57343	0.662809
CCNB1	0.999992	1.0215	1.01635	1.03479	0.969001	0.662175	0.433411	0.217618	0.0902403	0.080215	0.999992	0.935471	0.984093	0.973923	0.96242	0.724311	0.459407	0.263372	0.144291	0.123777	0.999992	0.970424	1.00285	0.969056	0.952568	0.720046	0.449714	0.231632	0.116702	0.106953	0.999992	1.02171	1.00975	1.04453	0.981934	0.741712	0.510466	0.252031	0.12211	0.0933958	0.999992	0.921839	0.965355	0.916762	0.879691	0.655329	0.397901	0.208709	0.107506
CCNB2	0.999992	1.02484	1.02627	0.892868	0.790582	0.504319	0.297422	0.160309	0.105687	0.102303	0.999992	1.00937	1.0004	0.892124	0.690689	0.419633	0.249738	0.115479	0.0703643	0.0588844	0.999992	0.994093	0.976748	0.88408	0.770084	0.506161	0.295599	0.166802	0.113009	0.109661	0.999992	0.99192	0.95419	0.930718	0.81947	0.554483	0.323855	0.169636	0.10648	0.0949022	0.999992	0.98834	0.975237	0.870962	0.782768	0.516991	0.325556	0.185445	0.135518
CCND1	0.999992	0.987287	0.910585	0.91963	0.882868	0.738028	0.5229	0.302807	0.18861	0.108116																					0.999992	0.843833	0.896868	0.892167	0.817427	0.582259	0.3594	0.213257	0.133833	0.129549
CCNDBP1-1																															0.999992	1.06027	0.943607	0.759994	0.520088	0.357997	0.214258	0.142171	0.0976882	0.078332
CCNH	0.999992	0.918853	0.88249	0.895301	0.856207	0.707277	0.482542	0.237754	0.104874	0.0685896	0.999992	0.943295	0.958461	0.976479	0.970325	0.734591	0.458475	0.218126	0.113117	0.0889274	0.999992	0.967159	0.964094	0.865287	0.820267	0.60778	0.317495	0.152621	0.0997135	0.0988302											0.999992	0.977639	0.927349	0.805316	0.706153	0.546255	0.307028	0.169493	0.115077
CCNK-4	0.999992	1.03319	1.02296	1.04695	1.02745	0.759554	0.43692	0.23543	0.147149	0.120904											0.999992	0.98838	0.986239	0.991934	0.90056	0.719078	0.492665	0.314021	0.250392	0.167876	0.999992	0.972642	1.00358	0.949993	0.971716	0.724223	0.385071	0.184984	0.116249	0.1416	0.999992	1.08465	1.03453	1.01065	1.04308	0.782138	0.446426	0.214691	0.154445
CCNT1	0.999992	0.998971	1.00644	0.984507	0.668559	0.414116	0.237762	0.137076	0.0845495	0.0639395	0.999992	0.89287	0.922733	0.905757	0.701559	0.446736	0.236692	0.14114	0.115789	0.132189	0.999992	1.06102	0.998102	0.966605	0.660593	0.360023	0.140641	0.0803623	0.0583508	0.0446767	0.999992	0.921819	0.966536	0.944486	0.748967	0.502018	0.291272	0.159135	0.139694	0.156664	0.999992	0.929483	0.953193	0.911419	0.743076	0.498369	0.301735	0.172152	0.146874
CCNY											0.999992	1.06762	0.999627	0.972219	0.867561	0.544868	0.328015	0.176257	0.138056	0.0949361
CCS	0.999992	0.959747	0.988257	0.999104	0.961823	0.675501	0.441307	0.237754	0.15853	0.119741	0.999992	1.01285	1.02526	1.03272	0.981194	0.702815	0.451952	0.25797	0.144291	0.0961378	0.999992	0.994909	1.00917	1.03932	1.03195	0.779082	0.514561	0.299839	0.217892	0.112369	0.999992	0.999806	1.01769	1.03994	1.0228	0.747884	0.467022	0.266571	0.169978	0.117498	0.999992	0.98299	1.02388	1.03508	1.02277	0.752874	0.436721	0.241943	0.156716
CCSER2-3	0.999992	0.962251	0.979168	0.901789	0.787506	0.480743	0.252677	0.123136	0.0918663	0.0778899	0.999992	0.824188	0.88079	0.834183	0.781596	0.446736	0.25067	0.130335	0.101538	0.121374	0.999992	1.05857	1.07798	1.01808	0.885961	0.574875	0.357919	0.187062	0.13886	0.230153	0.999992	0.972642	1.02298	0.9298	0.816405	0.536995	0.328792	0.162366	0.120157	0.120511	0.999992	0.952414	0.992719	0.932792	0.841845	0.590594	0.293794	0.150882	0.099178
CCT2-1	0.999992	1.02651	1.02131	1.04614	1.05821	0.871283	0.458854	0.1394	0.0943052	0.0860276	0.999992	1.01285	1.01982	1.09407	1.09384	0.935529	0.513455	0.17153	0.110445	0.120172	0.999992	1.01368	1.02657	1.04831	1.1241	0.963932	0.499402	0.160725	0.113747	0.120492	0.999992	1.02785	1.02121	1.0941	1.1352	0.976261	0.506517	0.182561	0.121133	0.146119	0.999992	0.998277	1.01932	1.06638	1.07169	0.923136	0.497597	0.179463	0.112805
CCT3-1	0.999992	1.03402	1.03949	1.09966	1.14537	0.961486	0.5229	0.177347	0.126824	0.105791	0.999992	1.0824	0.976326	1.15882	1.02467	0.971043	0.482703	0.170854	0.113117	0.103348	0.999992	1.0145	1.03132	1.09325	1.15148	1.00748	0.515403	0.14992	0.101929	0.0812303	0.999992	1.01558	1.02915	1.08859	1.08922	0.951572	0.500593	0.157519	0.105503	0.0858639	0.999992	1.12669	0.918988	1.21675	0.965537	1.01181	0.449073	0.156199	0.0984209
CCT4	0.999992	0.988122	1.00726	1.09399	1.07769	0.972762	0.507108	0.140174	0.0934922	0.0685896	0.999992	1.04675	1.05788	1.16905	1.01874	1.02899	0.539547	0.16275	0.10421	0.0733051	0.999992	1.02347	1.03527	1.09652	1.13231	1.00458	0.513719	0.156673	0.110054	0.0879995	0.999992	1.0112	1.03356	1.07758	1.13724	0.954658	0.526264	0.165597	0.117226	0.0873703	0.999992	1.03267	0.989679	1.14805	1.02184	0.955947	0.504655	0.160852	0.105235
CCT5	0.999992	1.00314	1.02461	1.0875	1.11153	0.932785	0.516759	0.161858	0.112191	0.08254	0.999992	1.01024	1.0439	1.09151	1.11755	0.979455	0.54607	0.188412	0.135384	0.0985412	0.999992	1.02837	1.04872	1.09815	1.12593	0.970707	0.518772	0.151945	0.108577	0.0812303	0.999992	1.01558	1.03973	1.09134	1.11477	0.958773	0.523302	0.168828	0.116249	0.0843575	0.999992	1.00821	1.03377	1.08775	1.08923	0.92757	0.509067	0.160187	0.101449
CCT6A-1	0.999992	1.02317	1.00396	1.03479	1.02437	0.873333	0.467627	0.155663	0.108939	0.0918403	0.999992	1.00589	1.03536	1.06339	1.09483	0.906556	0.506	0.185036	0.130931	0.103348	0.999992	1.01286	1.02974	1.05975	1.10129	0.936834	0.504455	0.165452	0.121133	0.0907072	0.999992	1.01645	1.01504	1.05096	1.0555	0.893963	0.48282	0.159135	0.109411	0.0933958	0.999992	1.01204	1.02769	1.05111	1.04954	0.892099	0.493186	0.173481	0.123405
CCT7	0.999992	1.03402	1.04858	1.0875	1.08692	0.920485	0.492193	0.153339	0.107313	0.08254	0.999992	1.03284	1.05322	1.10685	1.11657	0.952352	0.523705	0.162075	0.109554	0.0985412	0.999992	1.03164	1.05584	1.11123	1.15239	1.01039	0.524667	0.154647	0.109316	0.0879995	0.999992	1.04274	1.02827	1.10695	1.11374	0.981405	0.522315	0.163174	0.111365	0.090383	0.999992	0.976875	0.978277	1.06103	0.965537	0.911608	0.478188	0.15487	0.10372
CCT8	0.999992	1.00982	1.02544	1.09885	0.997712	0.846682	0.450958	0.133204	0.0934922	0.0755648	0.999992	0.969377	1.01205	1.17501	1.03949	0.88693	0.485499	0.147218	0.0961942	0.0696999	0.999992	1.0349	0.991775	1.10551	1.04199	0.887476	0.458136	0.138439	0.096759	0.0798765	0.999992	1.01295	1.00358	1.08308	1.06879	0.881618	0.459123	0.132478	0.0898732	0.0677873	0.999992	0.998277	0.992719	1.06638	0.963691	0.839779	0.437603	0.1336	0.0863075
CCZ1	0.999992	1.04153	0.985778	0.974775	0.814166	0.572997	0.411477	0.198257	0.117069	0.113928	0.999992	0.948512	0.93283	0.892124	0.802346	0.609355	0.378335	0.202594	0.144291	0.117769	0.999992	0.952468	0.945112	0.923299	0.873187	0.649396	0.45982	0.242437	0.169882	0.139445	0.999992	0.970013	0.993874	0.900428	0.89406	0.648097	0.452212	0.26334	0.184631	0.153651	0.999992	1.03344	1.03301	0.990805	0.917537	0.636706	0.478188	0.251913	0.153688
CD151	0.999992	1.04738	1.00396	0.901789	0.819293	0.618098	0.470259	0.380251	0.283729	0.313885	0.999992	1.09196	1.15963	1.11366	1.10965	0.856088	0.722191	0.498381	0.491659	0.403779											0.999992	1.05326	1.00622	0.977529	0.833775	0.704677	0.548973	0.403088	0.42299	0.420281	0.999992	1.11141	1.10218	1.1305	1.07169	0.987871	0.804626	0.598875	0.665477
CD2AP	0.999992	0.966423	0.994867	1.0583	0.975153	0.698051	0.33778	0.151016	0.102435	0.0988155	0.999992	1.00415	1.04079	1.05402	0.952539	0.628047	0.283285	0.133712	0.0917407	0.114164	0.999992	1.00878	1.02736	1.04341	0.986327	0.681333	0.305705	0.133712	0.0893728	0.101538	0.999992	1.03573	1.01592	1.1097	1.01361	0.733482	0.352488	0.156711	0.112341	0.1416	0.999992	0.969995	0.99576	1.00684	0.95723	0.66331	0.328203	0.163511	0.122648
CD2BP2	0.999992	0.978942	0.910585	0.905844	0.87569	0.687801	0.521146	0.300483	0.258526	0.184843
CD3EAP-2	0.999992	0.999806	1.0304	1.00802	1.00284	0.922535	0.796634	0.586252	0.565018	0.511516	0.999992	0.953728	0.967005	0.973071	1.00293	0.967305	0.743624	0.526069	0.51927	0.42541	0.999992	0.891256	0.956185	0.860384	0.886873	0.78876	0.668677	0.499056	0.511862	0.403444	0.999992	0.962127	0.967418	0.988543	0.984999	0.941284	0.751383	0.61796	0.57343	0.489575	0.999992	0.980696	1.00564	0.945005	1.02277	0.938211	0.766688	0.557	0.542829
CD44	0.999992	1.01733	1.0461	1.15156	1.22535	1.07732	0.96333	0.716359	0.688591	0.619631	0.999992	0.97981	1.05167	1.1094	1.25787	1.19161	1.04555	0.739468	0.75263	0.65614	0.999992	0.878197	0.994938	0.969873	1.10677	0.986191	0.832056	0.617912	0.5776	0.464367	0.999992	1.03398	1.02209	1.15927	1.26599	1.17686	0.938981	0.692277	0.694563	0.601047	0.999992	0.98299	0.987399	1.01981	1.14646	1.11291	0.902557	0.695918	0.702574
CD46-1	0.999992	0.938048	0.976689	1.04938	1.06026	0.92356	0.636079	0.438334	0.432503	0.281334
CD46-2																															0.999992	0.986662	1.03973	1.0684	1.12396	0.941284	0.674368	0.454786	0.382938	0.271149	0.999992	1.08007	1.07785	1.13584	1.13908	0.921362	0.677579	0.452646	0.394441
CD55-7																					0.999992	0.987563	1.06137	1.02789	1.0502	0.932962	0.686362	0.437603	0.356753	0.228799											0.999992	1.07013	1.1189	1.12897	1.16677	1.02512	0.745514	0.519778	0.405797
CD59	0.999992	0.972265	1.03288	1.04614	1.02847	0.956361	0.852784	0.616456	0.563392	0.388287	0.999992	1.04936	1.1138	1.11281	1.14423	1.09161	0.978453	0.691521	0.705424	0.373736	0.999992	1.01613	1.02736	0.987849	0.998189	0.965868	0.838793	0.640872	0.628564	0.370952	0.999992	0.967384	1.03003	1.06748	1.0555	0.984491	0.793839	0.582417	0.547054	0.378102	0.999992	1.1588	1.14778	1.15569	1.26831	1.24858	1.02784	0.766374	0.825978
CD63	0.999992	1.02568	1.02296	1.04533	1.06744	0.907159	0.68872	0.523523	0.47803	0.445251	0.999992	1.04501	1.05167	1.06936	1.12052	1.02432	0.840537	0.591574	0.562914	0.523951	0.999992	0.982666	1.03132	1.05321	1.08578	0.95619	0.751208	0.586172	0.534021	0.477905	0.999992	1.04187	1.04238	1.08767	1.12498	0.916595	0.695103	0.529103	0.474765	0.435345	0.999992	1.03191	0.985878	0.864092	0.889845	0.729818	0.555827	0.424065	0.436837
CD9	0.999992	1.04237	1.08741	1.1686	1.22843	1.14907	0.988773	0.761276	0.716232	0.540579	0.999992	1.0737	1.09516	1.12389	1.24601	1.23647	1.05673	0.784039	0.740161	0.578028	0.999992	1.03408	1.05979	1.16352	1.22812	1.21169	1.02323	0.757026	0.744527	0.529351	0.999992	1.01032	1.14556	1.0941	1.23738	1.08119	0.924171	0.701162	0.628135	0.504639	0.999992	1.06325	1.10978	1.09462	1.28031	1.00649	0.831976	0.638756	0.583712
CDAN1											0.999992	0.935471	0.949917	0.994373	0.913014	0.711226	0.474317	0.287008	0.236923	0.205494																					0.999992	0.8347	0.884022	0.848826	0.863076	0.548915	0.379374	0.211368	0.160502
CDC123	0.999992	1.01149	1.01387	1.0283	0.883893	0.449992	0.214951	0.106873	0.0739808	0.0639395	0.999992	0.985896	1.00273	0.994373	0.876454	0.470101	0.25067	0.139115	0.105101	0.109357	0.999992	1.0145	1.00047	1.01808	0.906947	0.535195	0.267807	0.12831	0.102668	0.0744611	0.999992	0.989291	1.00798	0.986708	0.888951	0.518478	0.291272	0.159943	0.109411	0.0918894	0.999992	0.97611	1.0064	1.01676	0.866768	0.484181	0.229389	0.116983	0.07268
CDC16	0.999992	0.94389	0.95851	0.906655	0.833649	0.556596	0.299176	0.17967	0.146336	0.149967	0.999992	1.00676	0.98953	0.973923	0.896216	0.581318	0.283285	0.135063	0.0970849	0.0769102	0.999992	0.872484	0.861278	0.844043	0.772821	0.482934	0.242543	0.122232	0.09085	0.083938	0.999992	0.969137	1.00269	0.978447	0.912452	0.579173	0.280411	0.155096	0.117226	0.0933958	0.999992	1.03344	1.02312	0.999202	0.881537	0.516105	0.256739	0.128283	0.0847934
CDC20											0.999992	0.938079	0.868363	0.694442	0.604724	0.398137	0.211532	0.121556	0.102429	0.110558											0.999992	0.862234	0.980646	0.735212	0.643723	0.3796	0.19451	0.118745	0.0928038	0.109966	0.999992	0.985283	0.966875	0.866382	0.755999	0.454917	0.286736	0.170822	0.134004
CDC23-1	0.999992	1.01316	0.991562	0.922874	0.806988	0.501244	0.273733	0.161084	0.125198	0.120904	0.999992	0.972855	0.932053	0.857189	0.748988	0.472905	0.262784	0.164101	0.128259	0.123777	0.999992	0.846366	0.834388	0.794201	0.795631	0.535195	0.368025	0.224879	0.147724	0.106953	0.999992	0.906047	0.990347	0.851781	0.855233	0.542139	0.30707	0.189023	0.151417	0.150638
CDC25B-1																															0.999992	1.00331	0.975355	0.927964	0.833775	0.578144	0.375198	0.244761	0.190492	0.194324
CDC25C-1	0.999992	0.992295	0.918021	0.78501	0.697271	0.474593	0.258818	0.140948	0.108939	0.108116																					0.999992	0.951612	0.927734	0.763666	0.616135	0.417663	0.282386	0.163982	0.130902	0.109966
CDC26																															0.999992	0.869244	1.04943	0.834342	0.806187	0.626494	0.4453	0.310999	0.31651	0.346468	0.999992	0.961587	1.02464	0.978592	1.04031	0.895646	0.644053	0.499838	0.546614
CDC27-2	0.999992	0.973934	0.946942	0.913953	0.934138	0.77903	0.408845	0.175024	0.169912	0.118579	0.999992	1.00763	0.980986	0.988409	0.855704	0.560757	0.322423	0.187737	0.136275	0.105752	0.999992	0.979402	0.985448	0.920031	0.87045	0.616491	0.347813	0.19314	0.153633	0.131322	0.999992	0.994548	0.984174	0.953664	0.823557	0.509219	0.244866	0.123592	0.0869425	0.0738128	0.999992	1.0128	0.989679	0.928975	0.752307	0.472653	0.212626	0.146229	0.0946355
CDC34	0.999992	0.861269	0.83126	0.613898	0.487064	0.340313	0.215828	0.128557	0.0869884	0.0813775	0.999992	0.945903	0.925063	0.682513	0.520734	0.327108	0.206873	0.113453	0.09085	0.0877257	0.999992	0.995725	0.930876	0.638956	0.453473	0.30389	0.193697	0.120206	0.102668	0.0974764	0.999992	0.960374	0.678163	0.625986	0.371929	0.215004	0.117496	0.0646233	0.0449366	0.0436851	0.999992	0.952414	0.924308	0.621352	0.436615	0.279335	0.168513	0.0923903	0.0666234
CDC37	0.999992	1.02484	1.03618	1.07047	1.06129	0.762629	0.333393	0.140174	0.0991831	0.0871902	0.999992	0.970246	1.01749	1.07958	1.06518	0.788798	0.353175	0.14992	0.110445	0.0997429	0.999992	1.00225	1.04239	1.04423	1.05385	0.811019	0.344444	0.144517	0.101191	0.0852918	0.999992	1.02434	1.00358	1.10603	1.04018	0.804464	0.306082	0.125208	0.0771737	0.0677873	0.999992	0.924897	0.957754	0.978592	0.906461	0.712969	0.277031	0.116319	0.0802509
CDC40	0.999992	1.00565	0.943637	0.799608	0.722906	0.485868	0.229866	0.129332	0.0983701	0.0871902	0.999992	0.926777	0.959238	0.927911	0.899181	0.619636	0.319628	0.159374	0.117571	0.10455	0.999992	0.954917	0.985448	0.91758	0.898735	0.622297	0.290546	0.158023	0.111531	0.0988302	0.999992	0.963003	1.00269	0.936225	0.896104	0.641925	0.324842	0.184176	0.135787	0.123523	0.999992	0.959294	0.968396	0.895389	0.901845	0.763516	0.323791	0.214691	0.200627
CDC42	0.999992	0.988122	1.02379	1.07047	1.11871	0.994288	0.874718	0.634268	0.608919	0.376662	0.999992	0.987634	1.03613	1.09577	1.14917	1.01964	0.841469	0.59225	0.541538	0.300431	0.999992	1.00552	1.04081	1.06465	1.17155	1.12459	0.918799	0.653703	0.664018	0.323567	0.999992	1.03748	1.0706	1.12714	1.15461	1.08222	0.908373	0.666427	0.610551	0.298264	0.999992	0.899672	0.898464	0.969432	0.911999	0.956833	0.890205	0.68196	0.662448
CDC42BPA-6																																									0.999992	0.934069	0.941791	0.875542	0.682153	0.460238	0.299088	0.190763	0.141575
CDC42BPB	0.999992	0.995633	0.949421	0.909087	0.749566	0.457167	0.276365	0.156437	0.126011	0.120904	0.999992	0.931124	0.936713	0.861449	0.710452	0.418698	0.253466	0.160049	0.12915	0.121374	0.999992	0.952468	0.940367	0.902055	0.759135	0.473256	0.272018	0.160049	0.115963	0.101538	0.999992	0.967384	0.956836	0.890332	0.751011	0.466013	0.290284	0.167213	0.145555	0.112979	0.999992	0.986047	0.982838	0.925159	0.78923	0.490388	0.304381	0.185445	0.159745
CDC42BPG	0.999992	0.977273	0.943637	0.889624	0.789556	0.563771	0.314091	0.216844	0.152839	0.224369	0.999992	0.964161	0.975549	0.852076	0.780608	0.578514	0.321492	0.179633	0.138947	0.157426	0.999992	0.965527	1.02974	0.941275	0.971729	0.755854	0.545721	0.349137	0.285107	0.307321											0.999992	1.05025	0.984358	0.975539	0.935999	0.630499	0.382903	0.225326	0.155959
CDC42EP2																					0.999992	0.942674	0.96093	0.869372	0.800193	0.613587	0.420239	0.251892	0.187609	0.166522											0.999992	0.943242	0.984358	0.998439	0.991383	0.817609	0.43231	0.243937	0.16353
CDC42EP4	0.999992	1.05906	1.06841	1.07858	1.01822	0.752379	0.497457	0.325266	0.269095	0.241807	0.999992	1.08327	0.980209	0.940692	0.892264	0.65702	0.432383	0.264723	0.227125	0.203091	0.999992	1.08469	0.930876	0.943726	0.889611	0.703593	0.45561	0.287008	0.259994	0.213907	0.999992	1.00769	0.98241	0.952747	0.896104	0.682045	0.46406	0.284342	0.236406	0.227464	0.999992	0.979932	0.951673	0.972485	0.735691	0.526746	0.35467	0.208709	0.162016
CDC45-3	0.999992	0.953905	0.863485	0.690128	0.618315	0.434616	0.282507	0.181219	0.141458	0.139504
CDC5L	0.999992	0.977273	0.932069	0.681207	0.583451	0.419241	0.254431	0.140948	0.119507	0.134854	0.999992	1.04328	1.01594	0.629684	0.454531	0.289724	0.164007	0.0871154	0.0623481	0.122576	0.999992	1.0349	0.96963	0.671639	0.518255	0.328085	0.199592	0.120881	0.0834639	0.0771688	0.999992	1.00331	0.955072	0.633329	0.460824	0.308618	0.1797	0.116322	0.083035	0.106953	0.999992	1.00898	0.979797	0.725929	0.566769	0.353824	0.212626	0.112331	0.0847934
CDC73	0.999992	0.881298	0.962642	0.776901	0.73316	0.523795	0.361468	0.223039	0.149588	0.133692	0.999992	0.932862	0.942927	0.895532	0.787524	0.542999	0.349447	0.158699	0.105992	0.0997429	0.999992	0.957365	1.0329	0.957617	0.825741	0.654235	0.413501	0.212724	0.155848	0.136738	0.999992	1.00506	0.994756	0.903182	0.760207	0.546254	0.348539	0.155904	0.10648	0.0949022
CDCA3											0.999992	0.859833	0.957685	0.938136	0.928824	0.724311	0.461271	0.278229	0.260971	0.25837																					0.999992	0.930248	0.959274	0.896915	0.904614	0.703215	0.500244	0.329016	0.349016
CDCA5
CDCP1-1	0.999992	1.04738	1.04031	1.04695	0.990534	0.860008	0.659767	0.429815	0.370717	0.268546	0.999992	1.02067	0.983316	0.944953	0.91005	0.747675	0.519978	0.328202	0.256518	0.180258	0.999992	1.00307	1.01866	1.02462	1.03286	0.844892	0.620673	0.422746	0.360446	0.245045	0.999992	0.974395	0.983292	0.972022	0.934932	0.713936	0.506517	0.336849	0.237382	0.186792	0.999992	1.05178	1.03605	1.06485	1.11969	0.892985	0.598176	0.381525	0.325546
CDH1	0.999992	0.960581	0.975036	0.966666	0.964899	0.752379	0.555362	0.366311	0.317874	0.260408	0.999992	0.918083	0.959238	0.959438	1.00194	0.834593	0.598254	0.371422	0.328663	0.264379	0.999992	0.95002	0.93404	1.10551	0.869537	0.816826	0.49098	0.28093	0.21937	0.174645	0.999992	0.999806	0.986819	1.02893	1.00646	0.84767	0.579582	0.368353	0.311625	0.259098	0.999992	0.942478	0.959274	0.967142	0.936922	0.824703	0.555827	0.345633	0.293748
CDH17	0.999992	1.02234	1.018	1.02505	1.01412	0.79133	0.579051	0.339205	0.27316	0.225532	0.999992	0.952858	0.921956	0.917686	0.844835	0.636459	0.456611	0.270801	0.240485	0.207898	0.999992	1.01695	1.00601	1.01971	0.988152	0.785856	0.503613	0.297138	0.197211	0.155691	0.999992	1.00068	0.957718	0.953664	0.864429	0.675873	0.438389	0.283535	0.234452	0.186792	0.999992	0.957001	0.952433	0.928975	0.889845	0.685479	0.419958	0.237955	0.197599
CDK1	0.999992	0.972265	0.927111	0.79312	0.527055	0.341338	0.206177	0.114617	0.0731678	0.0569642	0.999992	0.985026	0.963898	0.830774	0.581009	0.383184	0.242283	0.126959	0.0837246	0.0660947	0.999992	0.981034	0.945903	0.81953	0.589424	0.416155	0.262755	0.141816	0.09085	0.0771688	0.999992	0.991043	0.960363	0.803134	0.537458	0.369313	0.229068	0.121169	0.0722893	0.0602554	0.999992	0.99522	0.891623	0.825162	0.551076	0.378654	0.222331	0.119642	0.0696517
CDK11B-1	0.999992	0.923861	0.842828	0.659311	0.544486	0.362864	0.223724	0.119264	0.0869884	0.0953279	0.999992	0.913736	0.841955	0.64843	0.530615	0.361688	0.221783	0.150595	0.119352	0.253563	0.999992	0.859425	0.775071	0.577675	0.437962	0.309697	0.185276	0.126284	0.100452	0.456244	0.999992	0.986662	0.888049	0.719608	0.588547	0.44441	0.298183	0.197909	0.127972	0.132562	0.999992	0.924897	0.830813	0.699976	0.647999	0.482407	0.299088	0.16617	0.130975
CDK12-1	0.999992	0.915515	0.906453	0.863674	0.869537	0.693951	0.379015	0.180445	0.12845	0.116254	0.999992	0.933732	0.93749	0.905757	0.897205	0.690665	0.383926	0.153971	0.0979755	0.0853223	0.999992	0.902682	0.935622	0.879994	0.89326	0.702625	0.402553	0.174231	0.113747	0.0974764	0.999992	0.98491	0.987701	0.954582	0.930844	0.717022	0.406793	0.174483	0.117226	0.0949022	0.999992	0.950121	0.940271	0.922869	0.908307	0.762629	0.437603	0.182122	0.118862
CDK13-1	0.999992	0.9731	0.975863	0.910709	0.739312	0.465368	0.249167	0.102226	0.0812976	0.08254	0.999992	1.05719	1.05167	1.05998	0.928824	0.570103	0.344788	0.16275	0.139838	0.110558	0.999992	1.0651	0.981493	0.97069	0.801106	0.574875	0.312442	0.152621	0.0997135	0.132676	0.999992	1.00682	0.967418	0.938061	0.817427	0.551397	0.277449	0.140556	0.10648	0.115992	0.999992	1.0365	0.963835	0.962562	0.734768	0.493048	0.218802	0.107678	0.071923
CDK16-2											0.999992	0.962422	0.957685	0.928763	0.717368	0.44954	0.300991	0.168828	0.143401	0.18146											0.999992	0.895532	0.906569	0.882071	0.785751	0.509219	0.360387	0.218911	0.189515	0.204868
CDK2-1	0.999992	0.94389	0.975036	0.899356	0.857233	0.632449	0.394807	0.206001	0.155278	0.123229	0.999992	0.983287	0.980986	0.961994	0.943646	0.682254	0.405359	0.222853	0.167449	0.132189	0.999992	1.00062	1.01234	0.969873	0.956217	0.759726	0.483401	0.263372	0.197211	0.161107	0.999992	1.00331	1.04414	1.02893	1.00748	0.818866	0.470972	0.228605	0.177793	0.140094	0.999992	0.952414	0.950913	0.907602	0.899076	0.662423	0.399666	0.218014	0.159745
CDK4	0.999992	0.992295	0.813081	0.627684	0.491166	0.325962	0.191262	0.108422	0.0796716	0.0558017	0.999992	1.0198	0.845838	0.681661	0.51777	0.370099	0.223646	0.12831	0.0899594	0.0612878	0.999992	1.01939	0.930085	0.738639	0.593074	0.389057	0.256859	0.164101	0.118179	0.142153	0.999992	0.901665	0.857184	0.645261	0.542567	0.36314	0.244866	0.135709	0.109411	0.115992	0.999992	1.02427	0.891623	0.720586	0.589845	0.410578	0.247916	0.141576	0.0938784
CDK5	0.999992	1.15921	0.890753	0.892057	0.700347	0.531995	0.229866	0.13243	0.121946	0.140667	0.999992	0.976332	0.965452	0.930467	0.808275	0.514961	0.288876	0.1614	0.122024	0.114164	0.999992	0.963078	0.945903	0.857116	0.685228	0.44035	0.236647	0.132361	0.0960204	0.0934149	0.999992	1.01295	0.992111	0.991297	0.768381	0.490702	0.261651	0.132478	0.0947576	0.0843575	0.999992	1.01433	0.978277	0.931265	0.874153	0.584387	0.286736	0.166834	0.190028
CDK5RAP1	0.999992	1.01399	0.903148	0.737975	0.517826	0.290086	0.170206	0.101452	0.0894273	0.097653	0.999992	0.97894	0.925839	0.735342	0.605712	0.403745	0.261853	0.144517	0.124696	0.134593	0.999992	1.01368	0.924549	0.754164	0.593986	0.400671	0.245911	0.140465	0.101191	0.0825842	0.999992	0.965632	0.942726	0.752651	0.650876	0.456754	0.297196	0.1866	0.15044	0.159677	0.999992	0.998277	0.93647	0.738142	0.575076	0.392843	0.243505	0.139582	0.102963
CDK5RAP2	0.999992	0.95307	0.903148	0.75095	0.672661	0.492019	0.338657	0.225363	0.18861	0.194143	0.999992	0.917213	0.888557	0.670584	0.581997	0.418698	0.273035	0.191114	0.147854	0.170645	0.999992	1.04143	0.981493	0.934738	0.802018	0.593263	0.374762	0.226905	0.178746	0.159753	0.999992	0.908675	0.873939	0.726033	0.626353	0.463955	0.277449	0.161558	0.113318	0.129549
CDK5RAP3-4	0.999992	0.973934	0.966773	0.892868	0.722906	0.451017	0.316723	0.148693	0.0918663	0.097653	0.999992	1.05284	1.0307	0.979888	0.512829	0.233649	0.132324	0.0614535	0.0507691	0.0384551	0.999992	1.09203	1.059	1.00746	0.538329	0.244854	0.117061	0.0695573	0.0487488	0.0446767	0.999992	1.01996	0.976237	0.927046	0.56709	0.298331	0.193523	0.114706	0.10355	0.0888767	0.999992	0.987576	0.983598	0.934319	0.647999	0.389295	0.242623	0.160852	0.116591
CDK6	0.999992	0.962251	0.836217	0.618763	0.500394	0.322887	0.193017	0.112294	0.0788587	0.0697521	0.999992	1.00763	0.841955	0.590489	0.466388	0.304678	0.202214	0.103998	0.0694736	0.0552792	0.999992	0.987563	0.873141	0.684712	0.548365	0.375508	0.221489	0.124933	0.0864183	0.0622766	0.999992	0.955993	0.860711	0.565406	0.440389	0.26644	0.165877	0.0953193	0.0703355	0.0738128	0.999992	0.96388	0.836894	0.574026	0.483692	0.274014	0.158808	0.0903963	0.0590525
CDK7	0.999992	0.9731	0.934547	0.939093	0.886969	0.640649	0.386034	0.191287	0.13658	0.101141											0.999992	1.04714	1.01234	1.014	0.975378	0.7665	0.42866	0.186386	0.104145	0.0825842	0.999992	0.986662	1.05472	0.969268	0.961498	0.71085	0.433452	0.205179	0.145555	0.100928	0.999992	1.12364	1.1265	1.15187	1.17415	0.760855	0.449073	0.201398	0.130975
CDK8											0.999992	0.974593	0.99419	0.949213	0.858668	0.620571	0.338265	0.189763	0.133603	0.150215											0.999992	0.941097	0.974473	0.927046	0.86545	0.665586	0.381122	0.207602	0.13774	0.140094	0.999992	1.03726	1.03681	1.00607	0.875999	0.650008	0.36614	0.152876	0.101449
CDK9-2	0.999992	0.884636	0.825476	0.755816	0.494242	0.323912	0.138621	0.109971	0.0373969	0.0627769	0.999992	0.980679	0.984869	0.933024	0.832977	0.581318	0.375539	0.2161	0.146073	0.106953	0.999992	0.961446	0.957767	0.888982	0.718988	0.478095	0.236647	0.201919	0.102668	0.109661	0.999992	0.99192	0.882758	0.768255	0.513957	0.303474	0.153041	0.0686622	0.0273527	0.019583	0.999992	0.953179	0.867299	0.775546	0.572307	0.398163	0.224978	0.130277	0.0794938
CDKAL1											0.999992	1.02763	0.957685	0.750679	0.63832	0.42524	0.256261	0.12831	0.0935221	0.0817171	0.999992	1.00797	1.01629	0.938007	0.855851	0.660042	0.44803	0.248515	0.169144	0.123199	0.999992	0.968261	0.984174	0.913278	0.869537	0.673816	0.469984	0.278688	0.187561	0.1416	0.999992	0.994455	0.958514	0.900732	0.820614	0.626065	0.428781	0.236625	0.177158
CDKN2AIP	0.999992	0.973934	1.02379	0.982074	0.891071	0.606823	0.328129	0.188189	0.145523	0.136017	0.999992	0.971985	0.946811	0.870822	0.723297	0.403745	0.191963	0.102648	0.0783804	0.0817171	0.999992	0.994909	1.00443	0.968239	0.867713	0.576811	0.334338	0.19449	0.147724	0.108307	0.999992	0.954241	0.938316	0.86096	0.731597	0.453668	0.211296	0.114706	0.0840119	0.078332	0.999992	0.954708	0.966875	0.938899	0.929537	0.594141	0.34673	0.202062	0.158231
CDS1	0.999992	0.93471	0.960989	0.913142	0.946442	0.800555	0.600985	0.405807	0.211374	0.166243	0.999992	1.08588	1.0905	1.0881	1.14127	0.971978	0.695167	0.369396	0.208421	0.114164																					0.999992	0.95165	0.954713	0.945769	0.896307	0.844213	0.612292	0.374214	0.209712
CDS2-1	0.999992	0.891313	0.927937	1.01451	1.03975	0.857958	0.652748	0.439108	0.336572	0.210419											0.999992	0.819433	0.933249	0.821164	0.812967	0.60778	0.394974	0.242437	0.161757	0.150276											0.999992	0.903494	0.988919	0.965615	1.07538	0.857514	0.645818	0.429382	0.29072
CDV3	0.999992	0.957243	1.02957	1.05019	1.11256	0.886659	0.770313	0.525071	0.489411	0.373174	0.999992	0.898956	1.0874	1.1094	1.19957	1.1346	0.897381	0.631418	0.550444	0.371332	0.999992	0.939409	1.02025	1.05321	1.08213	0.963932	0.819424	0.567938	0.517033	0.375013	0.999992	1.02872	1.07324	1.14825	1.21183	0.964945	0.904424	0.56303	0.601759	0.483549	0.999992	0.967702	1.01172	1.0679	1.152	0.947079	0.750807	0.519778	0.502704
CDYL-1	0.999992	1.08243	1.09072	1.01127	0.836725	0.594523	0.416741	0.230009	0.207309	0.22902	0.999992	1.03197	0.987976	1.01653	0.999968	0.762629	0.477112	0.299839	0.257408	0.24395	0.999992	1.10836	1.14125	1.08998	0.965342	0.64746	0.425292	0.247165	0.194995	0.174645	0.999992	1.1032	1.01857	0.983036	0.902235	0.717022	0.485782	0.275457	0.220775	0.143106
CEBPZOS																															0.999992	0.986662	1.00181	1.0684	0.851145	0.761257	0.537125	0.308576	0.30088	0.198843	0.999992	1.02274	1.00336	0.949585	1.01446	0.873476	0.606998	0.408112	0.388384
CELF1-4	0.999992	1.03319	0.976689	0.795553	0.477835	0.318787	0.180734	0.0960308	0.0747938	0.0744023	0.999992	1.01632	0.970889	0.755792	0.431804	0.258883	0.132324	0.0830635	0.0676922	0.0600861	0.999992	1.05122	0.979911	0.790933	0.520993	0.40551	0.267807	0.176257	0.156587	0.157045	0.999992	1.02785	0.992111	0.74898	0.410757	0.262325	0.156003	0.104205	0.0742431	0.0708001	0.999992	1.05102	0.979797	0.780126	0.496615	0.326334	0.202039	0.116319	0.101449
CEMIP-1	0.999992	1.0432	1.10311	1.17427	1.10948	0.850782	0.508863	0.287318	0.168286	0.16973	0.999992	1.03632	1.0338	1.01567	0.969337	0.65702	0.406291	0.207321	0.157652	0.182662	0.999992	0.997357	1.04081	1.18313	1.17794	0.938769	0.499402	0.124258	0.0731232	0.0785227	0.999992	1.08568	0.983292	1.17395	0.955367	0.652212	0.360387	0.169636	0.114295	0.111472	0.999992	1.01892	1.07329	1.11676	1.06061	0.749327	0.402313	0.202727	0.15066
CEMIP2-1	0.999992	0.952236	0.956031	0.952879	0.97823	0.773904	0.52641	0.301258	0.234137	0.195306	0.999992	0.986765	0.986423	0.972219	0.950563	0.742068	0.510659	0.304566	0.234251	0.18146	0.999992	0.932064	0.954603	0.966605	0.996364	0.796502	0.581092	0.342384	0.304311	0.242337	0.999992	0.979652	0.998284	1.02342	1.09126	0.921739	0.670419	0.410358	0.31944	0.30429	0.999992	1.00286	1.0064	1.00989	0.955384	0.784798	0.53377	0.309075	0.249838
CENPF	0.999992	0.940552	0.911411	0.802852	0.763921	0.568897	0.365855	0.233881	0.161782	0.152292	0.999992	0.868527	0.853605	0.807768	0.83693	0.605617	0.319628	0.231632	0.171012	0.197082	0.999992	0.881462	0.917431	0.78603	0.623184	0.403574	0.262755	0.179633	0.174314	0.208491	0.999992	1.02171	0.931261	0.821491	0.732619	0.511277	0.339653	0.200332	0.162162	0.146119	0.999992	1.04567	0.93267	0.787759	0.77723	0.584387	0.324673	0.190098	0.139303
CENPJ											0.999992	0.874613	0.914189	0.953473	0.943646	0.719638	0.457543	0.25932	0.197732	0.253563
CENPM-1											0.999992	0.940687	0.99419	0.877639	0.738119	0.56356	0.423064	0.539575	0.196842	0.956571	0.999992	0.997357	1.04556	0.996019	0.794719	0.439383	0.276229	0.139115	0.0930659	0.0974764
CEP170-1	0.999992	1.02401	1.0147	1.06074	1.0213	0.78108	0.475524	0.257115	0.213	0.17438																					0.999992	1.04274	0.978883	0.906853	0.72751	0.55757	0.370261	0.213257	0.138717	0.137081
CEP170B	0.999992	1.0215	0.945289	0.847454	0.737261	0.523795	0.345676	0.203678	0.179668	0.15578	0.999992	0.853747	0.811663	0.669732	0.57014	0.450474	0.234829	0.1614	0.138056	0.151417	0.999992	0.907579	0.92534	0.744359	0.63322	0.427769	0.278756	0.178283	0.141076	0.125907	0.999992	0.989291	0.966536	0.91236	0.810274	0.64604	0.415679	0.255262	0.201238	0.174741	0.999992	0.931012	0.973716	0.887755	0.800307	0.581726	0.383785	0.222667	0.178672
CEP55-1	0.999992	0.970596	0.767634	0.526314	0.418362	0.253185	0.171961	0.0937074	0.0731678	0.0697521	0.999992	0.959814	0.855935	0.64417	0.518758	0.319631	0.196622	0.0958945	0.0721456	0.0769102	0.999992	1.0349	0.75609	0.486162	0.359494	0.219691	0.143168	0.0742844	0.0553964	0.0582151
CEP85-1	0.999992	0.936379	0.844481	0.608221	0.551664	0.375164	0.227234	0.159535	0.134954	0.142992	0.999992	0.967638	0.954578	0.719152	0.604724	0.420567	0.239488	0.12966	0.108664	0.0769102											0.999992	0.930582	0.929497	0.757241	0.76225	0.558598	0.369273	0.220527	0.126995	0.126536	0.999992	0.908845	0.832334	0.649596	0.563076	0.376881	0.257621	0.160852	0.118862
CERS2	0.999992	1.08326	1.09898	1.08993	0.945417	0.512519	0.293035	0.157212	0.113817	0.102303	0.999992	1.08848	1.0874	1.11111	1.10076	0.664497	0.386722	0.228256	0.15587	0.110558	0.999992	1.07816	1.07007	1.14718	1.15969	0.684237	0.359603	0.198542	0.141815	0.092061	0.999992	1.07253	1.11116	1.09502	1.10455	0.59769	0.362362	0.198717	0.146532	0.0949022	0.999992	1.05102	1.03453	1.07706	1.02092	0.626065	0.367022	0.215356	0.165801
CERS6-2	0.999992	1.04237	1.06758	1.07696	1.07257	0.806706	0.434288	0.203678	0.149588	0.112766	0.999992	1.05806	1.09283	1.15371	1.21636	0.946744	0.506	0.238386	0.157652	0.115365	0.999992	1.03408	1.09538	1.12022	1.17611	0.901025	0.466558	0.212048	0.140337	0.108307	0.999992	1.0515	1.07765	1.10236	1.16381	0.908365	0.518365	0.255262	0.159232	0.117498	0.999992	1.01509	1.02692	1.0679	1.17415	0.899193	0.491422	0.234631	0.142332
CERT1-3	0.999992	0.968927	0.943637	0.93666	0.761871	0.439742	0.280752	0.174249	0.130076	0.0964905	0.999992	0.958944	0.980986	0.985852	0.856692	0.56356	0.383926	0.241762	0.214656	0.211503	0.999992	0.985931	1.03527	1.00174	0.864063	0.589392	0.419397	0.276203	0.225279	0.208491	0.999992	1.00769	1.03709	1.01883	0.83684	0.456754	0.266588	0.13167	0.0801043	0.0738128	0.999992	0.97611	0.991199	0.954165	0.743076	0.270467	0.144691	0.0711206	0.0567813
CETN2	0.999992	0.995633	1.00726	0.977208	0.865436	0.691901	0.534306	0.352371	0.27316	0.269708	0.999992	0.940687	0.997297	0.898088	0.856692	0.845808	0.62155	0.405188	0.431092	0.353306	0.999992	0.938593	0.954603	0.88408	0.856764	0.738434	0.628253	0.524718	0.406979	0.425105	0.999992	1.01908	0.961245	0.982118	0.837862	0.54934	0.323855	0.209218	0.219799	0.213907	0.999992	0.987576	0.954713	0.836612	0.947076	0.771497	0.614939	0.467934	0.485291
CFAP20	0.999992	0.904666	0.866791	0.729054	0.572172	0.357739	0.198281	0.099903	0.0691029	0.0604518	0.999992	0.985026	0.917296	0.777094	0.64326	0.42524	0.259989	0.157348	0.102429	0.0901292	0.999992	0.935329	0.906359	0.826884	0.61406	0.376475	0.231595	0.11953	0.0849411	0.0622766	0.999992	0.91218	0.922442	0.77927	0.649854	0.413548	0.26955	0.151865	0.104526	0.0888767	0.999992	1.04261	1.02312	0.876305	0.706153	0.422993	0.266444	0.146229	0.0916071
CFAP298	0.999992	0.926364	0.870096	0.631739	0.559867	0.391565	0.256186	0.164956	0.125198	0.131367	0.999992	0.971985	0.904868	0.617755	0.523699	0.355146	0.220851	0.130335	0.106882	0.10455	0.999992	0.967159	0.930085	0.609541	0.431575	0.257436	0.163379	0.0952192	0.0701687	0.0582151	0.999992	0.943726	0.931261	0.637918	0.537458	0.352853	0.229068	0.132478	0.0967113	0.0798384	0.999992	0.879799	0.915947	0.651886	0.588922	0.414125	0.291147	0.15487	0.106749
CFAP36-2											0.999992	0.930254	0.862926	0.787319	0.699582	0.446736	0.286081	0.166802	0.120243	0.170645
CFDP1-1	0.999992	0.985618	1.00644	1.02911	1.08795	0.935861	0.766804	0.556049	0.525182	0.458039	0.999992	0.986765	1.00895	1.05061	1.09087	0.946744	0.793013	0.554432	0.513036	0.449444	0.999992	0.99899	1.01234	1.02952	1.06206	0.941673	0.720891	0.511212	0.468284	0.434582	0.999992	0.987538	0.959481	1.05738	1.02383	0.992721	0.762244	0.565454	0.527516	0.4248	0.999992	0.947064	0.980557	0.989279	0.947999	0.783025	0.569061	0.389501	0.353558
CFL1	0.999992	0.988957	1.03618	1.14589	1.07462	0.969687	0.59572	0.243949	0.130076	0.0860276	0.999992	1.02415	1.0571	1.11622	1.15313	1.01684	0.650438	0.273502	0.151417	0.106953	0.999992	0.99899	1.03369	1.10061	1.03012	1.01716	0.636674	0.248515	0.136644	0.108307	0.999992	1.02434	1.03356	1.14825	1.12601	1.05239	0.650672	0.253646	0.146532	0.0933958	0.999992	0.969231	0.99424	1.05035	1.03569	0.958607	0.595529	0.233967	0.13249
CFL2-1	0.999992	0.981446	1.00313	0.999104	1.05411	0.902034	0.677314	0.294288	0.160156	0.116254	0.999992	0.93634	0.960015	0.973923	1.02368	0.927118	0.693304	0.30254	0.171012	0.126181	0.999992	0.964711	1.00047	1.02135	1.05202	0.90296	0.650991	0.299839	0.178007	0.13403	0.999992	0.966508	0.981528	0.971104	1.01667	0.890877	0.630924	0.275457	0.154347	0.122017	0.999992	1.01739	1.05125	1.0847	1.07446	0.9054	0.618468	0.28847	0.172615
CGGBP1																																									0.999992	0.905023	0.918988	0.924395	0.84923	0.657102	0.378492	0.245266	0.203656
CGN-1	0.999992	0.945559	0.979168	0.972342	0.946442	0.636549	0.330761	0.178896	0.143084	0.202281	0.999992	0.954597	0.997297	1.01141	0.968349	0.652347	0.341061	0.190438	0.15587	0.201889	0.999992	0.954917	1.00997	0.996019	0.999101	0.68714	0.344444	0.177607	0.138122	0.199014	0.999992	0.991043	1.00269	1.02342	0.998282	0.670729	0.348539	0.19387	0.164116	0.206375	0.999992	0.930248	0.977517	0.975539	0.997845	0.671291	0.336143	0.184781	0.165801
CHAC2	0.999992	0.992295	1.05271	0.990995	0.947468	0.703177	0.407968	0.24937	0.194301	0.140667	0.999992	0.89374	0.938267	0.967959	0.892264	0.628982	0.346652	0.17288	0.130931	0.110558	0.999992	0.974505	1.00364	0.995202	0.968991	0.764565	0.463189	0.276203	0.216415	0.121845	0.999992	1.01032	1.04414	1.01057	0.952302	0.59769	0.294234	0.144595	0.126995	0.103941	0.999992	1.01509	1.04061	1.03432	1.02831	0.759969	0.422605	0.24859	0.178672
CHAF1A-1	0.999992	0.975604	0.865138	0.648769	0.548588	0.453067	0.352695	0.220716	0.126824	0.0813775	0.999992	1.08327	0.952248	0.477163	0.245051	0.135516	0.0754806	0.0337657	0.0276113	0.0288413	0.999992	1.01042	0.873932	0.665919	0.621359	0.549712	0.400869	0.253918	0.141815	0.0974764											0.999992	1.1007	0.666627	0.547309	0.380307	0.296184	0.183511	0.109672	0.0953926
CHAF1B	0.999992	1.01817	1.03618	1.05263	1.06744	0.92561	0.673805	0.384123	0.18861	0.152292	0.999992	0.949381	0.957685	0.933876	0.958467	0.787863	0.563775	0.320098	0.16834	0.135795	0.999992	0.939409	0.964094	0.908592	0.913334	0.799405	0.578565	0.330228	0.178007	0.13403	0.999992	0.986662	0.970946	0.956418	0.964563	0.907336	0.62895	0.349773	0.187561	0.159677	0.999992	0.987576	0.980557	0.964852	1.02369	0.910721	0.678462	0.387507	0.265736
CHAMP1	0.999992	0.980611	0.927111	0.764736	0.588578	0.414116	0.26145	0.171152	0.110565	0.318535	0.999992	0.947642	0.860596	0.662915	0.467376	0.296266	0.183576	0.110076	0.0872873	0.0973395	0.999992	1.00715	0.891332	0.697786	0.481758	0.315504	0.187802	0.106699	0.0768163	0.142153	0.999992	0.960374	0.763705	0.737966	0.477173	0.290101	0.167852	0.0977427	0.0820581	0.156664	0.999992	0.964645	0.863499	0.661046	0.491999	0.307712	0.184393	0.103025	0.0931213
CHCHD2	0.999992	0.95474	0.9205	0.88557	0.840826	0.773904	0.488684	0.336882	0.275599	0.254595											0.999992	0.946755	0.968048	0.955983	0.876837	0.632943	0.310758	0.187062	0.106361	0.113722	0.999992	0.915686	0.91186	0.938978	0.900191	0.850756	0.52034	0.312615	0.26962	0.278681
CHCHD3	0.999992	0.984784	1.01305	1.00965	0.965925	0.697026	0.437798	0.278025	0.236576	0.190656	0.999992	0.985026	0.99419	1.0242	0.994039	0.787863	0.506	0.316047	0.290364	0.198284	0.999992	0.977769	1.01313	0.958434	0.947093	0.723917	0.45982	0.292411	0.258516	0.184122	0.999992	1.00682	0.970946	1.03719	0.953324	0.777717	0.462086	0.306961	0.253989	0.183779	0.999992	1.09306	0.637742	0.932029	0.600922	0.709422	0.418194	0.252578	0.21804
CHCHD4-2											0.999992	0.973724	0.990306	0.903201	0.855704	0.76076	0.952361	0.935984	0.780242	0.332877											0.999992	1.04187	1.01328	0.896757	0.805165	0.63781	0.732623	0.58888	0.5451	0.2124	0.999992	1.0235	1.04289	0.978592	0.959999	0.806968	0.877854	0.820878	0.683647
CHCHD6	0.999992	0.938883	0.904801	0.866917	0.75982	0.425391	0.236884	0.146369	0.116256	0.103466											0.999992	1.01205	1.02025	1.03034	0.917896	0.586489	0.345286	0.219477	0.210506	0.123199											0.999992	0.977639	0.924308	0.883175	0.746768	0.432748	0.254092	0.152876	0.109777
CHD1L-1	0.999992	1.02234	0.919674	0.642281	0.472708	0.326987	0.200036	0.099903	0.0747938	0.065102	0.999992	1.0085	0.98953	0.836739	0.756893	0.55328	0.371812	0.221503	0.164777	0.1394	0.999992	0.945123	0.936413	0.739457	0.619534	0.452932	0.276229	0.164776	0.107838	0.0947687	0.999992	1.01295	0.943607	0.634246	0.495565	0.38783	0.273499	0.16075	0.110388	0.0798384	0.999992	0.979932	0.880221	0.613719	0.435692	0.328108	0.223213	0.151547	0.106749
CHD4-2	0.999992	0.95307	0.784987	0.575782	0.377346	0.250109	0.150027	0.0875119	0.065851	0.0604518	0.999992	1.0311	0.895548	0.608383	0.388328	0.247667	0.155621	0.090492	0.0703643	0.0588844	0.999992	1.01368	0.81857	0.553163	0.327559	0.221627	0.135588	0.079687	0.056135	0.050092	0.999992	1.048	0.832491	0.618643	0.427105	0.305532	0.19846	0.118745	0.0947576	0.0843575	0.999992	0.984518	0.80725	0.577843	0.386769	0.263373	0.16763	0.10236	0.0794938
CHD7-1	0.999992	1.00231	0.9519	0.804473	0.723931	0.545321	0.325497	0.169603	0.123572	0.15113	0.999992	0.905911	0.747973	0.564075	0.498996	0.354211	0.242283	0.135738	0.0961942	0.0901292											0.999992	0.993672	0.723138	0.462605	0.389299	0.310675	0.207346	0.130054	0.113318	0.0753192	0.999992	0.855339	0.68791	0.439679	0.421846	0.278448	0.202039	0.129612	0.105992
CHD8-1	0.999992	1.00314	0.86927	0.731487	0.661382	0.53712	0.346553	0.204453	0.152026	0.122066	0.999992	0.991981	1.03303	1.01994	0.907086	0.77104	0.508795	0.239061	0.162996	0.1394	0.999992	0.990012	0.762417	0.518028	0.43705	0.271953	0.174328	0.106024	0.071646	0.0690458	0.999992	0.9779	0.731075	0.492895	0.405648	0.313761	0.193523	0.117937	0.0859656	0.0723064	0.999992	0.931776	0.716035	0.452656	0.36	0.278448	0.22586	0.118977	0.0946355
CHDH	0.999992	0.871283	0.908106	0.794742	0.666509	0.439742	0.275488	0.172701	0.12845	0.120904	0.999992	0.870266	0.897878	0.777094	0.689701	0.519634	0.347584	0.207996	0.182591	0.140601	0.999992	0.984299	1.01392	0.929836	0.809318	0.556487	0.334338	0.23636	0.169144	0.18683	0.999992	1.05939	0.992993	0.946321	0.686638	0.464984	0.312994	0.194678	0.157278	0.137081	0.999992	0.940184	0.963075	0.846536	0.724615	0.487728	0.335261	0.21602	0.169587
CHEK1	0.999992	1.0432	1.00561	1.02668	0.961823	0.640649	0.270224	0.137851	0.104874	0.0941654	0.999992	1.02589	1.00429	1.03357	0.990087	0.628047	0.274899	0.144517	0.105992	0.102146	0.999992	1.01776	1.02025	1.02217	0.982678	0.598102	0.228226	0.113453	0.0827252	0.0744611	0.999992	1.01558	0.994756	1.01608	0.981934	0.628552	0.261651	0.139748	0.110388	0.102434	0.999992	1.04108	1.01324	1.05722	0.973845	0.643801	0.259386	0.126289	0.0855505
CHEK2-9	0.999992	0.953905	0.999825	0.995049	0.874664	0.51867	0.253554	0.154114	0.1065	0.103466	0.999992	0.970246	0.969335	0.946657	0.847799	0.49627	0.267444	0.152621	0.107773	0.106953	0.999992	1.05939	1.00917	1.09734	0.956217	0.565197	0.293914	0.199893	0.135167	0.123199	0.999992	0.984033	1.01416	0.967432	0.889973	0.58946	0.34064	0.206794	0.13774	0.161183	0.999992	0.969995	0.975997	0.959509	0.827076	0.544482	0.30791	0.181457	0.149903
CHERP	0.999992	1.11664	1.0304	0.743651	0.348635	0.241909	0.129848	0.073572	0.0593472	0.08254	0.999992	1.0737	1.05167	0.830774	0.519746	0.407483	0.278626	0.156673	0.109554	0.108155	0.999992	1.04551	1.01155	0.75253	0.420626	0.289373	0.170959	0.0985957	0.0782935	0.0893534	0.999992	1.02434	0.99652	0.747144	0.398495	0.276727	0.157978	0.0856258	0.0732662	0.0888767	0.999992	1.08465	0.86882	0.744249	0.440307	0.341409	0.187922	0.0937196	0.0794938
CHID1-1																															0.999992	0.995425	1.09882	1.08584	1.16994	0.726281	0.390995	0.19387	0.132856	0.174741
CHID1-2	0.999992	1.01232	1.00065	1.05425	0.99156	0.715477	0.416741	0.254017	0.192675	0.33946	0.999992	1.06588	1.05633	1.15712	1.14324	0.8402	0.459407	0.26945	0.180809	0.64893	0.999992	1.0096	1.00206	1.13247	1.18706	0.857474	0.454767	0.249191	0.14994	0.572674											0.999992	1.05255	1.06113	1.10378	1.18892	0.782138	0.463189	0.215356	0.157473
CHKA	0.999992	1.01232	1.0337	1.04614	0.997712	0.78108	0.529042	0.286543	0.22682	0.152292	0.999992	0.943295	1.00196	0.985852	0.982182	0.770106	0.512523	0.297138	0.243157	0.18146	0.999992	1.01123	1.0242	1.03769	0.991802	0.805212	0.574354	0.32415	0.288061	0.140799	0.999992	0.997177	0.998284	1.01516	0.969672	0.801378	0.559834	0.331194	0.258874	0.168715	0.999992	0.930248	0.975237	0.972485	0.902768	0.751988	0.505538	0.300435	0.247566
CHKB-1	0.999992	1.04738	1.0461	1.05506	1.1023	0.914335	0.660644	0.422845	0.304866	0.218557																					0.999992	0.983157	1.16319	1.01057	1.27519	1.01947	0.851106	0.549298	0.291111	0.159677	0.999992	0.954708	1.01172	0.919052	0.927691	0.759969	0.51436	0.350285	0.278607
CHM-1	0.999992	1.12499	1.00644	1.01938	0.952595	0.53097	0.379015	0.208325	0.19674	0.204606	0.999992	0.919821	0.936713	0.909165	0.899181	0.646739	0.343856	0.186386	0.135384	0.145408	0.999992	1.04306	1.06928	1.08426	1.2044	0.958125	0.532246	0.233658	0.144769	0.109661	0.999992	0.997177	1.06883	0.94265	1.14235	0.853843	0.438389	0.20114	0.105503	0.0888767	0.999992	1.05866	1.0999	1.09462	1.34215	0.862835	0.45966	0.223332	0.130218
CHML																																									0.999992	1.07319	1.0254	1.04958	1.02461	0.814949	0.499362	0.244602	0.168073
CHMP1A-1	0.999992	0.977273	1.00396	1.03479	1.04078	0.820031	0.510618	0.252468	0.147149	0.118579	0.999992	0.985896	1.02448	1.0864	1.12546	0.935529	0.57123	0.26945	0.148745	0.105752	0.999992	1.0047	1.01629	1.03034	1.06571	0.844892	0.522983	0.264047	0.144031	0.115076	0.999992	1.08217	1.03444	1.19415	1.06981	0.937169	0.544037	0.222142	0.129925	0.0888767	0.999992	0.944771	0.940271	0.944242	1.02738	0.841552	0.503773	0.249254	0.144603
CHMP1B	0.999992	0.999806	1.00396	1.05993	1.02847	0.740078	0.369364	0.180445	0.13658	0.0871902
CHMP2A	0.999992	1.0382	1.08907	1.14264	1.11871	0.880508	0.575541	0.251694	0.140645	0.109278	0.999992	1.00068	0.987976	1.06765	1.0889	0.904687	0.585208	0.233658	0.125587	0.117769	0.999992	1.01368	1.07719	1.02952	1.05932	0.860377	0.538984	0.235684	0.146246	0.123199	0.999992	1.00419	0.99652	1.0684	0.948215	0.794177	0.485782	0.194678	0.11918	0.109966	0.999992	0.884385	0.952433	0.891572	0.881537	0.751101	0.456131	0.212697	0.135518
CHMP2B-1	0.999992	1.0432	1.13121	1.15886	1.16075	0.892809	0.583438	0.33998	0.260152	0.201119	0.999992	0.981549	1.02837	1.06424	1.02665	0.806555	0.54607	0.308618	0.228906	0.168241	0.999992	0.962262	0.968839	1.03361	0.964429	0.765532	0.480874	0.289034	0.233403	0.190891	0.999992	0.997177	0.964773	1.03627	0.977846	0.772573	0.477883	0.218911	0.151417	0.120511	0.999992	1.00974	0.980557	1.04042	0.950768	0.72095	0.449955	0.271853	0.200627
CHMP3	0.999992	1.06657	1.10477	1.17508	1.06334	0.668325	0.286016	0.134753	0.0967441	0.0813775	0.999992	0.971985	1.00196	1.10344	0.996016	0.665431	0.306582	0.180309	0.127368	0.0997429	0.999992	1.00715	1.01946	1.05321	1.03377	0.654235	0.290546	0.157348	0.115963	0.0947687	0.999992	1.06815	0.985056	1.13724	0.947193	0.657356	0.285348	0.14621	0.099642	0.0843575	0.999992	0.931012	0.93419	0.945005	0.832614	0.587934	0.276149	0.155535	0.118862
CHMP4A-2	0.999992	0.842074	0.886622	0.862863	0.804937	0.632449	0.468505	0.368634	0.259339	0.33016											0.999992	0.80719	0.834388	0.821164	0.785595	0.644557	0.540668	0.45246	0.364139	0.655258											0.999992	0.654307	0.860458	0.741196	0.884307	0.61099	0.486128	0.356268	0.361886
CHMP4B	0.999992	0.931372	0.911411	0.913953	0.967976	0.826181	0.75803	0.759727	0.553637	0.826563	0.999992	0.935471	1.01128	1.04805	1.0721	1.0888	0.682121	0.414642	0.638622	0.646527	0.999992	0.945939	0.957767	0.994385	1.00549	0.807148	0.67373	0.587522	0.466068	0.820426	0.999992	0.907799	0.92597	1.0225	1.0228	0.957744	0.684242	0.586456	0.890917	1.05598	0.999992	0.875977	0.883262	0.891572	1.05231	0.910721	0.816095	0.634768	0.765412
CHMP5	0.999992	1.00982	0.95851	0.91963	0.92696	0.756479	0.512372	0.357018	0.265843	0.258083	0.999992	0.790281	0.899431	0.884455	0.958467	0.900014	0.582412	0.382227	0.489878	0.510732	0.999992	0.766382	0.897659	0.837506	0.862238	0.761661	0.721733	0.61386	0.483056	0.689104	0.999992	0.943726	0.914506	0.941732	0.871581	0.792119	0.550948	0.411166	0.487464	0.521209	0.999992	0.986811	1.03225	0.944242	0.888922	0.63848	0.457013	0.273183	0.258923
CHMP6	0.999992	0.892147	0.856875	0.785821	0.752642	0.585297	0.395685	0.209874	0.133328	0.124391	0.999992	0.920691	0.967782	0.957734	0.985146	0.878519	0.652302	0.27958	0.151417	0.171846	0.999992	0.874932	0.929295	0.852213	0.914246	0.817794	0.566775	0.26945	0.147724	0.163815	0.999992	0.963879	0.941844	0.994051	1.01361	0.860015	0.611177	0.236683	0.133833	0.134068	0.999992	0.953179	0.919748	0.836612	0.882461	0.672178	0.430545	0.20605	0.140818
CHMP7	0.999992	0.936379	0.915542	0.765547	0.55474	0.366964	0.212319	0.129332	0.0975571	0.0790524	0.999992	0.976332	0.967782	0.801804	0.54939	0.384118	0.233897	0.142491	0.108664	0.0961378											0.999992	0.973518	0.970946	0.844438	0.685617	0.515392	0.306082	0.184984	0.140671	0.12503	0.999992	0.931012	0.907586	0.733562	0.576922	0.432748	0.235565	0.185445	0.127947
CHORDC1	0.999992	0.999806	1.02792	1.10047	1.07462	0.715477	0.228111	0.119264	0.0821106	0.0709147	0.999992	1.03197	1.04002	1.09492	1.0721	0.687861	0.224578	0.126284	0.0810525	0.0745068	0.999992	1.02184	0.993357	1.08835	1.02921	0.691979	0.244227	0.138439	0.0945431	0.0852918	0.999992	0.993672	1.01239	1.07941	1.06061	0.704677	0.263626	0.163174	0.118203	0.106953	0.999992	0.992926	1.02769	1.07859	1.00985	0.689026	0.247916	0.142241	0.0984209
CHP1	0.999992	1.00982	1.04197	1.08507	1.02335	0.751354	0.384279	0.206776	0.143897	0.140667	0.999992	1.10326	1.03691	1.05657	0.959456	0.676646	0.331742	0.174231	0.145182	0.112962	0.999992	1.0349	1.00917	1.00092	0.944356	0.682301	0.363814	0.212724	0.189086	0.152984	0.999992	1.02171	1.01328	1.00231	0.895082	0.615178	0.306082	0.184176	0.159232	0.138587	0.999992	0.964645	0.982838	0.940425	0.83723	0.621631	0.313204	0.168828	0.139303
CHPF2-1																					0.999992	0.901866	1.00759	0.885714	0.838515	0.595199	0.36634	0.247165	0.203859	0.211199
CHPT1-1											0.999992	0.940687	0.971665	0.91087	0.71638	0.479447	0.273035	0.157348	0.113117	0.0949361
CHTF18	0.999992	1.01566	0.88249	0.637415	0.486039	0.315712	0.194772	0.109971	0.0796716	0.0755648
CHTF18-2											0.999992	0.975463	0.914189	0.632241	0.4654	0.312154	0.187304	0.110076	0.0828339	0.0937343	0.999992	1.04551	0.885796	0.538455	0.325734	0.23808	0.127166	0.0709079	0.0598281	0.0731073	0.999992	1.03047	0.892459	0.613136	0.439367	0.311704	0.214258	0.128439	0.104526	0.132562	0.999992	0.95165	0.93419	0.697686	0.554769	0.411465	0.300852	0.192092	0.162773
CHTOP											0.999992	0.920691	0.904091	0.777946	0.663022	0.421502	0.264648	0.15127	0.114899	0.161031
CHTOP-3																					0.999992	0.976137	0.928504	0.829335	0.686141	0.474224	0.346971	0.220152	0.188348	0.16923	0.999992	0.956869	0.879231	0.762748	0.545632	0.361083	0.23203	0.139748	0.117226	0.117498	0.999992	0.986047	0.906826	0.730509	0.721845	0.372447	0.28056	0.155535	0.113563
CHUK	0.999992	1.0866	1.02544	0.817449	0.599858	0.413091	0.269346	0.157986	0.125198	0.111603	0.999992	1.0198	0.967782	0.792431	0.616581	0.400006	0.259989	0.149244	0.113117	0.110558	0.999992	1.02919	1.01076	0.826884	0.635958	0.469385	0.310758	0.198542	0.143292	0.111015	0.999992	0.992796	0.980646	0.765502	0.55585	0.410462	0.272512	0.174483	0.133833	0.129549	0.999992	0.954708	0.955473	0.826689	0.731076	0.597688	0.40496	0.244602	0.12719
CHURC1											0.999992	1.02328	1.11225	1.07276	1.12151	0.959828	0.658825	0.384253	0.274332	0.263177											0.999992	0.906923	1.02474	0.991297	1.01157	0.79109	0.531201	0.295651	0.231521	0.230477
CIAO1	0.999992	0.989791	1.0147	0.992616	0.945417	0.760579	0.515004	0.30513	0.232511	0.159267	0.999992	1.00937	1.04468	1.03868	1.01084	0.820574	0.564707	0.356565	0.25919	0.192276	0.999992	0.989196	1.01629	0.998471	0.92337	0.714239	0.454767	0.243788	0.167666	0.121845	0.999992	0.97089	1.01769	0.962843	0.948215	0.733482	0.494668	0.310192	0.213937	0.15817	0.999992	1.10911	1.08469	1.11523	1.03108	0.814949	0.526712	0.300435	0.202898
CIAO2A-1	0.999992	1.05405	1.04527	1.09074	1.07257	0.850782	0.554485	0.302032	0.212187	0.146479											0.999992	0.954917	1.00364	0.972324	1.00914	0.829407	0.626568	0.353864	0.237835	0.154338	0.999992	1.0147	1.00358	1.02526	1.00952	0.853843	0.567733	0.327155	0.229567	0.140094	0.999992	1.00286	0.959274	1.04195	0.952614	0.656216	0.448191	0.257231	0.169587
CIAO3	0.999992	1.04654	1.02131	1.06236	1.03052	0.815931	0.419373	0.148693	0.113817	0.0953279	0.999992	0.72073	0.806226	0.786466	0.876454	0.625244	0.373676	0.2161	0.138947	0.165838	0.999992	1.18508	1.1808	1.26484	1.28195	0.976513	0.507824	0.191114	0.122611	0.800119	0.999992	0.984033	0.99652	0.989461	0.983977	0.764343	0.400869	0.187407	0.126995	0.119004	0.999992	1.06554	1.04137	1.07325	1.16954	0.853967	0.429663	0.183451	0.111291
CIAPIN1-1	0.999992	0.983949	1.00065	0.988562	0.813141	0.458192	0.224602	0.120813	0.0943052	0.0906778	0.999992	1.02328	1.054	1.03527	0.847799	0.474774	0.261853	0.149244	0.105101	0.0817171	0.999992	1.01286	1.02657	1.03115	0.861326	0.512936	0.293914	0.176932	0.130735	0.117784	0.999992	1.00156	1.01416	0.997722	0.85932	0.461898	0.244866	0.129247	0.0947576	0.0858639	0.999992	1.05255	1.04593	1.06027	0.83723	0.435408	0.224978	0.121636	0.081765
CIB1-2	0.999992	0.971431	0.984126	0.897734	0.86236	0.668325	0.452712	0.286543	0.199992	0.117416	0.999992	0.933732	0.951471	0.981592	0.97823	0.808424	0.560979	0.305917	0.222672	0.150215	0.999992	0.942674	0.998893	0.912677	0.860413	0.66972	0.464031	0.265398	0.215677	0.15163	0.999992	0.947231	0.964773	0.936225	0.847058	0.706735	0.450237	0.283535	0.193423	0.137081	0.999992	0.972288	1.01096	0.945005	0.911999	0.71829	0.473776	0.271853	0.252866
CIP2A																					0.999992	1.0447	0.985448	0.769688	0.530117	0.340667	0.238332	0.166127	0.136644	0.109661											0.999992	1.13434	1.07861	0.828216	0.485538	0.251845	0.142045	0.103025	0.0598096
CIRBP	0.999992	0.946394	0.964294	0.925307	0.937214	0.697026	0.45008	0.28422	0.222755	0.216232	0.999992	0.964161	0.980209	1.00886	1.03455	0.757956	0.481771	0.276878	0.232469	0.219915	0.999992	0.975321	0.992566	1.02217	0.977203	0.741337	0.49098	0.282281	0.237096	0.217968	0.999992	0.887645	0.961245	0.937143	0.919605	0.652212	0.380134	0.224566	0.170954	0.161183	0.999992	0.948593	0.988919	1.00836	0.964614	0.729818	0.421723	0.249919	0.19987
CISD1	0.999992	1.02985	1.12212	1.20347	1.22125	1.05579	0.909812	0.614132	0.530873	0.384799	0.999992	1.00763	1.01205	1.04891	1.07803	1.01497	0.787421	0.541601	0.524615	0.39056	0.999992	1.01042	1.03053	1.04995	1.08761	0.976513	0.832898	0.63682	0.553964	0.408859	0.999992	1.00769	1.06002	1.11613	1.12294	1.06473	0.836296	0.584841	0.539239	0.423294	0.999992	1.00363	1.07253	1.08317	1.17969	1.06147	0.802861	0.539054	0.526173
CISD2	0.999992	0.985618	1.02544	1.02911	1.0941	0.949186	0.823831	0.622651	0.599976	0.432463	0.999992	1.03545	1.0338	0.990113	1.06815	0.900014	0.734305	0.521342	0.495222	0.364122	0.999992	1.01939	1.02974	1.0238	1.12684	1.05297	0.883428	0.691521	0.67362	0.492797	0.999992	1.01908	1.01151	1.08767	1.1117	0.998893	0.774092	0.575955	0.538262	0.363039	0.999992	1.03191	1.05353	1.01371	1.05508	0.947079	0.758748	0.583588	0.573112
CISD3	0.999992	0.989791	1.04858	1.01938	0.812115	0.469468	0.224602	0.103775	0.0739808	0.0581268	0.999992	1.05892	1.04778	1.05146	0.911038	0.581318	0.412814	0.202594	0.164777	0.151417	0.999992	1.08632	1.00997	1.07446	0.95713	0.545841	0.321706	0.135738	0.0938045	0.0555074	0.999992	1.00857	1.07236	1.04637	0.970694	0.689246	0.403831	0.205179	0.169978	0.0873703	0.999992	1.19243	1.1151	1.15263	0.93046	0.571085	0.238212	0.126954	0.09085
CIT-4	0.999992	1.00982	0.983299	0.888002	0.737261	0.519695	0.357959	0.239302	0.215439	0.189493	0.999992	0.942426	0.957685	0.921947	0.769738	0.511223	0.338265	0.199893	0.158542	0.14661	0.999992	0.92227	0.937994	0.895519	0.732674	0.489708	0.303178	0.166127	0.121133	0.113722	0.999992	0.999806	0.985056	0.935307	0.771446	0.518478	0.375198	0.243145	0.19733	0.161183	0.999992	1.01433	1.04365	0.976302	0.81323	0.53384	0.370551	0.224661	0.1817
CIZ1
CKAP2-1	0.999992	1.05405	1.02131	0.915575	0.747515	0.509444	0.29479	0.175798	0.134954	0.137179	0.999992	0.992851	1.01827	0.91513	0.783572	0.579448	0.361562	0.19449	0.176356	0.168241	0.999992	1.00797	0.990193	0.887348	0.69709	0.495515	0.303178	0.18301	0.16545	0.217968											0.999992	0.946299	1.01856	0.899205	0.683999	0.500143	0.344966	0.205386	0.185486
CKAP4	0.999992	0.994799	1.03122	1.02262	0.985407	0.682676	0.388666	0.195934	0.143084	0.138342	0.999992	0.996328	1.02992	1.04465	1.02072	0.772909	0.419337	0.210022	0.200405	0.152619	0.999992	1.00878	1.02341	1.01645	0.99089	0.714239	0.389079	0.199893	0.152155	0.140799	0.999992	1.02084	0.992111	1.03719	0.952302	0.718051	0.377172	0.195485	0.161186	0.143106	0.999992	0.973817	0.99728	0.989279	0.932307	0.662423	0.35467	0.178798	0.141575
CKAP5-3	0.999992	1.05823	0.981647	0.94477	0.571147	0.351588	0.196526	0.113843	0.0829235	0.0697521	0.999992	1.01893	1.00662	0.914278	0.577057	0.35608	0.218055	0.126959	0.0899594	0.0721033	0.999992	1.04388	0.975957	0.915946	0.552927	0.330989	0.181065	0.112102	0.0731232	0.104246	0.999992	1.03135	1.0071	0.901346	0.550741	0.324049	0.192536	0.113091	0.0761968	0.0692937	0.999992	0.979932	0.968396	0.886992	0.591692	0.354711	0.212626	0.124295	0.0938784
CKMT1B	0.999992	1.03569	1.01305	1.0137	0.958747	0.733928	0.500089	0.311326	0.233324	0.168568	0.999992	1.00502	1.02526	1.01397	0.951551	0.706553	0.51625	0.326852	0.255627	0.14661	0.999992	0.980218	1.01392	1.01154	0.967167	0.74908	0.514561	0.316047	0.233403	0.139445	0.999992	1.00068	1.00269	1.03627	0.97989	0.812694	0.575632	0.375623	0.286227	0.170221	0.999992	1.00363	1.0026	0.993859	0.943384	0.728931	0.526712	0.334333	0.266493
CKS1B	0.999992	0.937214	0.890753	0.765547	0.585502	0.414116	0.358836	0.261761	0.242267	0.168568	0.999992	0.896348	0.889334	0.791579	0.610652	0.4944	0.382062	0.276878	0.24672	0.18146											0.999992	0.946354	0.838664	0.80497	0.56709	0.447496	0.347551	0.234259	0.231521	0.150638	0.999992	0.974581	0.851337	0.780889	0.563076	0.446936	0.351141	0.266536	0.251352
CKS2											0.999992	0.66248	0.772827	0.732786	0.641284	0.548607	0.319628	0.22623	0.128259	0.105752
CLASP1-1	0.999992	0.972265	0.924632	0.753383	0.559867	0.358764	0.240394	0.119264	0.0878014	0.0837026	0.999992	1.04067	0.957685	0.751531	0.564211	0.393464	0.268376	0.173555	0.0935221	0.0841206	0.999992	1.00634	0.979121	0.771323	0.544716	0.362926	0.223173	0.133712	0.104884	0.0961226	0.999992	1.01908	0.95419	0.799463	0.541545	0.392973	0.257702	0.158327	0.108434	0.078332	0.999992	1.02044	1.01096	0.858749	0.725538	0.565764	0.386432	0.255236	0.147631
CLASP2	0.999992	0.960581	0.986604	0.945581	0.680864	0.347488	0.161432	0.0875119	0.065851	0.0674271																															0.999992	0.950886	0.969156	0.920579	0.647999	0.37422	0.220566	0.129612	0.102206
CLASP2-3																					0.999992	0.993277	1.01629	0.986214	0.743623	0.463578	0.282966	0.155997	0.118179	0.0879995
CLCC1	0.999992	0.950567	0.930416	0.925307	0.937214	0.820031	0.530797	0.33998	0.275599	0.235995	0.999992	0.998067	0.983316	0.951769	0.969337	0.813097	0.533956	0.339007	0.288583	0.252362	0.999992	0.954917	1.00047	0.994385	0.993627	0.799405	0.491823	0.289709	0.247437	0.207137											0.999992	0.978403	0.960034	0.893862	0.855691	0.665083	0.416429	0.257895	0.220311
CLCN2-1											0.999992	0.93634	0.970112	0.87423	0.818156	0.668235	0.545138	0.350488	0.292145	0.164636	0.999992	1.08877	1.02816	0.994385	0.97994	0.856506	0.58446	0.384929	0.313174	0.190891
CLCN3											0.999992	1.05719	1.05167	1.03527	1.16795	0.954221	0.683053	0.399785	0.223562	0.163434	0.999992	1.09611	1.12464	1.2199	1.27556	1.11104	0.798369	0.441655	0.226017	0.113722	0.999992	1.00243	1.04591	1.03627	1.08616	0.905279	0.622038	0.356236	0.1944	0.122017
CLCN3-2																																									0.999992	0.997513	1.04365	1.02592	1.09477	0.851307	0.599058	0.343639	0.202141
CLCN5-2	0.999992	1.0649	1.03701	1.0948	1.10948	0.968662	0.736974	0.381025	0.285355	0.161592
CLCN7-1	0.999992	0.923861	0.841175	0.828802	0.91363	0.729828	0.427269	0.146369	0.102435	0.24297	0.999992	0.911127	0.829527	0.750679	0.722309	0.505616	0.323355	0.185711	0.154089	0.21631	0.999992	0.891256	0.965675	0.965787	0.970816	0.752951	0.492665	0.303891	0.239312	0.199014	0.999992	0.897284	0.890695	0.889414	0.837862	0.659413	0.389021	0.291613	0.220775	0.244034	0.999992	1.04338	1.00108	1.0221	0.995999	0.649121	0.381138	0.201398	0.174886
CLDN2	0.999992	1.06991	1.03866	0.952879	0.841852	0.635524	0.40709	0.265634	0.252835	0.226694	0.999992	1.07631	1.07419	1.05743	1.06518	0.881322	0.683985	0.483524	0.455141	0.383349	0.999992	1.0096	1.04318	1.06956	1.05932	0.890379	0.674572	0.4322	0.373002	0.274829	0.999992	1.00594	0.962127	1.09502	0.958433	0.897049	0.672394	0.510524	0.508956	0.442877	0.999992	0.986047	0.985118	1.04119	0.987691	0.909834	0.710223	0.478568	0.483019
CLDN3	0.999992	0.950567	0.978341	1.01613	1.26021	1.2239	1.16688	0.983541	1.08532	1.21136	0.999992	1.0737	1.03303	1.00801	1.14818	1.12058	1.04461	0.811051	0.815869	0.818373	0.999992	0.99899	0.98782	1.01971	1.07301	0.909735	0.79079	0.564562	0.63595	0.648489	0.999992	1.02609	1.00269	1.07299	1.03404	0.876475	0.686217	0.47902	0.463042	0.409736	0.999992	1.01127	1.06113	1.04806	1.16861	0.928456	0.809919	0.578935	0.589011
CLDN7
CLEC16A											0.999992	0.955467	0.986423	0.985	0.965384	0.794405	0.475248	0.223529	0.156761	0.129786	0.999992	1.01123	1.02262	0.947812	0.988152	0.820697	0.593724	0.289709	0.168405	0.125907
CLIC1	0.999992	1.01984	1.05519	1.08993	1.05308	0.658075	0.206177	0.103001	0.0707289	0.0674271	0.999992	1.03458	0.963121	1.13497	0.917955	0.628982	0.195691	0.0844141	0.0561133	0.0420603	0.999992	1.08142	1.1025	1.16107	1.10403	0.695851	0.291388	0.162075	0.0915887	0.100184	0.999992	1.048	0.933025	0.976611	0.928801	0.571972	0.199447	0.0993583	0.0644742	0.0828511	0.999992	0.913431	0.938751	0.969432	0.883384	0.570198	0.190569	0.0990371	0.0711659
CLIC4	0.999992	0.963085	1.0147	1.00478	0.939265	0.617073	0.293035	0.151791	0.108126	0.0999781	0.999992	1.03371	1.03303	1.05231	1.02467	0.712161	0.316832	0.14992	0.0970849	0.0949361	0.999992	1.00634	1.02736	1.05076	0.979028	0.692947	0.33097	0.167478	0.120395	0.109661	0.999992	1.03573	1.01945	1.05463	1.00952	0.71085	0.328792	0.163174	0.114295	0.122017	0.999992	1.02579	1.02769	1.0221	0.95723	0.640254	0.290265	0.142241	0.102206
CLINT1-1																															0.999992	0.988415	0.908332	0.903182	0.758163	0.49276	0.261651	0.141363	0.110388	0.105447
CLINT1-3	0.999992	0.977273	0.988257	0.969099	0.881842	0.616048	0.345676	0.185092	0.141458	0.130204	0.999992	0.960683	0.963121	0.926207	0.825072	0.52898	0.284217	0.147218	0.117571	0.11176	0.999992	0.99246	0.983075	0.9568	0.871362	0.582618	0.32339	0.185711	0.148462	0.135384											0.999992	0.957001	0.966875	0.922105	0.863999	0.579066	0.323791	0.184116	0.151417
CLIP1-2											0.999992	0.940687	0.972442	0.991817	0.982182	0.792536	0.533956	0.292411	0.202186	0.199486	0.999992	0.936961	0.964885	0.965787	1.01188	0.831343	0.543194	0.296462	0.190564	0.203076	0.999992	0.993672	0.976237	0.999558	0.953324	0.751999	0.485782	0.261724	0.16607	0.17926	0.999992	0.918782	0.944072	0.932792	0.915691	0.729818	0.48701	0.260554	0.182457
CLIP1-3	0.999992	0.95474	0.98991	0.950446	0.917731	0.706252	0.476401	0.257115	0.182107	0.182518
CLIP2-1	0.999992	0.984784	0.976689	0.870161	0.631645	0.369014	0.229866	0.138625	0.105687	0.0930028	0.999992	0.901564	0.953024	0.833331	0.646224	0.415894	0.230169	0.142491	0.0970849	0.0961378											0.999992	0.957746	1.09882	1.08125	0.909387	0.566828	0.324842	0.163982	0.121133	0.131055
CLIP2-2																					0.999992	0.973689	0.994147	0.841591	0.552927	0.279695	0.177696	0.0972451	0.0738618	0.0785227											0.999992	0.955472	0.967635	0.864855	0.720922	0.388409	0.227624	0.138253	0.104478
CLK3	0.999992	1.03402	0.844481	0.587136	0.502445	0.330063	0.228988	0.136302	0.103248	0.110441	0.999992	0.903303	0.856712	0.749827	0.676856	0.525242	0.338265	0.197867	0.143401	0.171846																					0.999992	0.989105	0.914427	0.830506	0.734768	0.539161	0.329085	0.161517	0.10372
CLN5	0.999992	0.855427	0.930416	0.871783	0.820318	0.662175	0.413232	0.350822	0.105687	0.166243	0.999992	0.885915	0.963121	0.861449	0.858668	0.709357	0.485499	0.322124	0.122024	0.145408	0.999992	0.95002	0.989402	0.972324	0.989065	0.872959	0.636674	0.336981	0.194995	0.16923	0.999992	0.998053	1.00181	0.98579	0.914496	0.743769	0.509479	0.247184	0.121133	0.112979	0.999992	0.833936	0.965355	0.900732	1.02184	0.77061	0.487892	0.366902	0.0984209
CLNS1A	0.999992	1.01149	1.02214	0.998293	0.910553	0.66115	0.378138	0.202129	0.13658	0.103466	0.999992	1.00154	1.0338	1.02505	0.943646	0.690665	0.405359	0.228931	0.16834	0.126181	0.999992	0.98185	1.01708	0.972324	0.89326	0.682301	0.398343	0.201919	0.145508	0.115076	0.999992	1.00068	0.988583	1.01241	0.884864	0.671758	0.375198	0.197101	0.129925	0.100928	0.999992	0.97611	0.984358	0.949585	0.890768	0.656216	0.356435	0.174146	0.113563
CLPB-1	0.999992	1.02401	1.02296	1.01532	0.933112	0.604773	0.273733	0.149467	0.1065	0.104628	0.999992	0.981549	0.99652	0.977332	0.908074	0.585056	0.257193	0.136413	0.101538	0.0973395																					0.999992	0.926426	0.957754	0.918289	0.832614	0.580839	0.284972	0.172152	0.12189
CLPB-2																					0.999992	0.952468	0.971212	0.973141	0.919721	0.645525	0.345286	0.208672	0.140337	0.120492	0.999992	0.980528	1.01592	0.976611	0.953324	0.617236	0.26955	0.147826	0.0976882	0.090383
CLPP	0.999992	0.988957	0.977515	0.932605	0.897223	0.711377	0.506231	0.312874	0.197553	0.162755	0.999992	0.951989	0.959238	0.91939	0.899181	0.82992	0.563775	0.328202	0.196842	0.173048	0.999992	0.982666	1.00838	0.948629	0.959867	0.778114	0.579407	0.341708	0.210506	0.165168	0.999992	0.964756	0.966536	0.957336	0.897126	0.740683	0.538112	0.309384	0.198307	0.17926	0.999992	0.961587	0.982838	0.918289	0.920307	0.740459	0.543475	0.340315	0.218797
CLPTM1-1	0.999992	0.898824	0.912237	0.896112	0.883893	0.702152	0.551853	0.338431	0.238202	0.134854	0.999992	0.933732	0.949917	0.917686	0.902145	0.672908	0.388585	0.228931	0.172793	0.150215	0.999992	0.990828	1.01946	0.998471	0.944356	0.684237	0.433713	0.241762	0.169144	0.127261	0.999992	1.00419	1.01769	1.07115	1.01667	0.746855	0.454187	0.228605	0.167047	0.140094	0.999992	0.916489	0.947112	0.957219	0.934153	0.699668	0.435839	0.255236	0.195328
CLPTM1L-1	0.999992	0.993129	0.998999	1.02505	1.02232	0.744178	0.427269	0.196708	0.155278	0.130204											0.999992	0.999806	1.01234	1.01073	1.05293	0.75779	0.368025	0.180309	0.104145	0.0974764	0.999992	1.01558	0.974473	0.880235	0.810274	0.583288	0.315956	0.161558	0.102573	0.103941
CLPX	0.999992	0.988122	0.975863	0.839345	0.669585	0.463318	0.289525	0.140174	0.100809	0.0918403	0.999992	1.01111	0.994967	0.844408	0.668951	0.466363	0.303786	0.15127	0.108664	0.0937343	0.999992	1.02756	0.998102	0.844043	0.66698	0.459707	0.290546	0.142491	0.114486	0.106953	0.999992	1.00156	0.990347	0.86096	0.679486	0.475271	0.291272	0.132478	0.101596	0.0828511	0.999992	1.00974	0.988159	0.874015	0.731076	0.523199	0.352024	0.174146	0.130975
CLRN3											0.999992	1.08414	1.14176	1.10429	1.44956	1.28133	1.13128	0.856297	0.852387	0.696999																					0.999992	0.966938	0.975237	0.999202	0.986768	0.845099	0.666992	0.470592	0.337659
CLSPN																					0.999992	0.98838	0.922177	0.802372	0.728112	0.609716	0.416028	0.253918	0.214938	0.305968	0.999992	0.986662	0.944489	0.824245	0.76225	0.603862	0.402844	0.247992	0.238359	0.278681	0.999992	0.918782	0.954713	0.851879	0.792922	0.576406	0.361729	0.22732	0.203656
CLTA-1											0.999992	0.942426	1.08507	0.98074	1.04147	0.936463	0.759466	0.495005	0.445343	0.28601
CLTA-2	0.999992	0.958912	1.02957	0.93666	0.970026	0.78313	0.64222	0.429815	0.373156	0.299934											0.999992	0.955733	0.989402	0.905324	0.891436	0.756822	0.587829	0.382903	0.33681	0.227445	0.999992	1.07516	1.04061	1.02526	0.959454	0.7592	0.678318	0.382085	0.400522	0.335924	0.999992	1.08007	1.07481	0.983935	0.927691	0.885891	0.707576	0.458628	0.428509
CLTB-1																					0.999992	0.91166	0.981493	0.901238	0.906947	0.843924	0.696468	0.49703	0.434308	0.438644
CLTB-2	0.999992	0.969762	0.976689	0.932605	0.917731	0.707277	0.577296	0.413552	0.383725	0.391774	0.999992	0.90765	1.07885	0.996929	1.04937	0.970109	0.763193	0.509861	0.484534	0.421804											0.999992	1.02785	1.04061	1.05004	1.00237	0.814751	0.633887	0.378046	0.386845	0.40823	0.999992	1.02732	1.02312	0.960272	0.983999	0.924909	0.70493	0.506485	0.511032
CLTC-1																															0.999992	1.02434	1.02121	0.9555	0.911431	0.386801	0.246841	0.136517	0.104526	0.090383
CLTC-2	0.999992	1.02568	1.01222	0.951257	0.887995	0.363889	0.209687	0.108422	0.0837365	0.0697521	0.999992	1.04241	0.978656	0.936432	0.854716	0.370099	0.224578	0.124258	0.0988662	0.0757085	0.999992	1.06265	0.950649	0.9568	0.851289	0.327117	0.197066	0.108725	0.081248	0.075815											0.999992	1.0472	1.01552	0.981645	0.871384	0.386635	0.242623	0.137588	0.109777
CLUH	0.999992	0.988957	0.995694	0.972342	0.776226	0.420266	0.233375	0.12546	0.0959311	0.0871902	0.999992	1.02937	0.993413	0.989261	0.746024	0.397203	0.244147	0.14114	0.10421	0.0841206	0.999992	0.985115	1.00917	1.01726	0.837603	0.438415	0.24928	0.141816	0.0997135	0.0852918	0.999992	0.981405	1.0168	0.966515	0.753054	0.382686	0.221169	0.127631	0.0967113	0.0858639	0.999992	1.00821	1.01856	0.990042	0.771691	0.414125	0.244387	0.140247	0.105235
CLYBL	0.999992	1.00231	1.0337	1.04533	0.967976	0.788255	0.536938	0.308228	0.210561	0.158105	0.999992	0.948512	0.942927	0.895532	0.981194	0.844873	0.603845	0.347786	0.167449	0.201889	0.999992	0.981034	0.99652	0.961702	0.991802	0.86328	0.664466	0.363994	0.218631	0.158399	0.999992	0.966508	0.978001	0.939896	0.900191	0.728338	0.531201	0.326348	0.226637	0.210894	0.999992	1.02427	1.03833	0.995385	1.00985	0.777704	0.600822	0.341645	0.205927
CMAS	0.999992	0.989791	1.02627	1.05749	0.973103	0.355688	0.207055	0.11152	0.0829235	0.0860276	0.999992	1.02241	0.98953	0.957734	0.872502	0.325239	0.184508	0.0945438	0.0694736	0.0636913	0.999992	1.00797	0.986239	1.08672	0.976291	0.373572	0.231595	0.137764	0.109316	0.0907072	0.999992	0.967384	1.04679	1.04362	1.04018	0.350796	0.197472	0.109052	0.0898732	0.078332	0.999992	1.11064	1.09838	1.17095	1.06708	0.387522	0.238212	0.131606	0.104478
CMC2	0.999992	0.955574	1.01222	0.98694	0.992585	0.800555	0.638711	0.524297	0.382912	0.456876
CMIP-1	0.999992	0.978942	0.852744	0.617141	0.507572	0.303412	0.185998	0.0944819	0.0796716	0.0860276	0.999992	0.971116	0.836518	0.575152	0.489115	0.314024	0.194759	0.112777	0.0899594	0.106953
CMPK1-1	0.999992	1.03736	0.987431	1.05668	0.856207	0.438717	0.227234	0.122362	0.0910533	0.0709147	0.999992	1.03197	0.997297	1.06424	0.844835	0.405614	0.191963	0.101972	0.0712549	0.0624896	0.999992	1.00634	0.988611	1.03197	0.849464	0.438415	0.199592	0.0877907	0.0524419	0.0555074	0.999992	1.05413	0.942726	1.02709	0.791882	0.386801	0.166864	0.084818	0.0615436	0.0572426	0.999992	0.992926	0.928869	0.974012	0.755076	0.358258	0.154396	0.076438	0.0499675
CMTM4	0.999992	0.998971	0.962642	0.965044	0.993611	0.902034	0.735219	0.599418	0.585343	0.627769
CMTR1	0.999992	1.03319	1.08576	1.10291	1.0295	0.796455	0.518514	0.272603	0.24308	0.234832	0.999992	1.01632	1.06565	0.976479	0.787524	0.442998	0.303786	0.218126	0.101538	0.105752	0.999992	1.02266	1.02657	1.0001	0.738149	0.363894	0.204645	0.0972451	0.0568736	0.0582151											0.999992	1.03115	1.02921	0.957982	0.723691	0.354711	0.200274	0.112331	0.0764655
CNBP-4
CNBP-6											0.999992	1.02154	1.05477	1.06169	1.12743	1.02525	0.858243	0.636145	0.63595	0.588844																					0.999992	1.14427	1.12118	1.28545	1.17046	1.23883	1.02431	0.82553	0.832792
CNDP2	0.999992	1.00982	1.01553	1.0802	1.02847	0.805681	0.445694	0.209099	0.110565	0.0871902	0.999992	1.01285	1.0439	1.07788	1.05925	0.79534	0.459407	0.216776	0.114899	0.0889274	0.999992	1.02347	0.926922	1.11531	0.976291	0.868119	0.494349	0.229606	0.143292	0.124553	0.999992	1.02259	1.02915	1.06748	1.06368	0.808579	0.479858	0.228605	0.126018	0.097915	0.999992	1.01662	1.0254	1.06638	1.05969	0.829137	0.487892	0.231973	0.115834
CNN2	0.999992	1.01733	0.908106	0.900167	0.529105	0.295211	0.176347	0.106873	0.0878014	0.118579	0.999992	0.99372	1.00662	0.907461	0.524687	0.28879	0.171462	0.0918426	0.0748177	0.0672964	0.999992	1.0096	0.953021	0.885714	0.569351	0.345506	0.202961	0.114803	0.09085	0.0812303	0.999992	1.04362	0.976237	0.92521	0.545632	0.337422	0.19846	0.108244	0.0869425	0.0723064	0.999992	0.969995	0.937991	0.841192	0.534461	0.322787	0.19851	0.112995	0.0938784
CNN3	0.999992	1.05656	1.05932	1.0356	0.776226	0.52892	0.315846	0.182768	0.123572	0.0871902	0.999992	1.00154	1.00895	0.985	0.748	0.513092	0.351311	0.217451	0.177247	0.117769	0.999992	1.0096	1.01787	0.946178	0.668805	0.415188	0.266123	0.164776	0.144031	0.100184	0.999992	1.01383	1.0071	0.965597	0.639636	0.378571	0.227093	0.130862	0.101596	0.103941	0.999992	1.1351	0.861218	1.0618	0.694153	0.546255	0.368787	0.23729	0.190028
CNNM3	0.999992	1.03486	0.997346	0.976397	0.925934	0.660125	0.33427	0.188189	0.149588	0.124391	0.999992	0.909389	0.892441	0.951769	0.871514	0.660758	0.380199	0.2161	0.15587	0.171846	0.999992	0.957365	1.00127	0.955983	0.911509	0.671655	0.414344	0.25797	0.19795	0.161107	0.999992	1.06552	0.985056	1.04453	0.896104	0.658385	0.363349	0.216488	0.170954	0.132562	0.999992	0.953943	0.991959	0.961035	0.827076	0.587934	0.344966	0.196745	0.148388
CNNM4	0.999992	0.932206	0.947768	0.955312	0.863385	0.580172	0.336025	0.20755	0.157717	0.127879	0.999992	0.844184	0.886227	0.858893	0.890288	0.72618	0.418405	0.29106	0.254736	0.222319	0.999992	0.976137	1.03369	1.00501	0.894173	0.582618	0.357919	0.18301	0.135906	0.0988302	0.999992	0.970013	1.05031	0.970186	0.944128	0.582259	0.313981	0.172059	0.124064	0.105447	0.999992	1.0472	1.07937	1.05951	1.05784	0.585273	0.369669	0.219344	0.174886
CNOT1	0.999992	1.01149	1.00974	0.878271	0.644975	0.367989	0.212319	0.127783	0.0959311	0.0860276	0.999992	1.03197	1.0338	0.904053	0.688713	0.401876	0.24042	0.141816	0.0970849	0.0889274	0.999992	1.03898	1.00917	0.867738	0.638695	0.372604	0.221489	0.131011	0.0915887	0.0866457	0.999992	1.01908	1.03797	0.9041	0.682551	0.41972	0.251777	0.143787	0.104526	0.0933958	0.999992	1.02427	1.02997	0.874015	0.63323	0.34939	0.194981	0.111001	0.0749513
CNOT10-6	0.999992	1.0649	1.09816	1.01451	0.838776	0.53712	0.340412	0.192062	0.139832	0.124391	0.999992	1.00589	1.0672	0.967107	0.813215	0.525242	0.326151	0.200568	0.148745	0.180258	0.999992	1.04959	1.11832	1.04014	0.935232	0.653267	0.469084	0.305242	0.244483	0.208491	0.999992	1.01558	1.1288	0.9555	0.840928	0.547282	0.348539	0.225374	0.155324	0.174741	0.999992	1.00821	1.05505	1.00607	0.929537	0.637593	0.38555	0.249919	0.174129
CNOT11	0.999992	1.05155	0.998999	0.859619	0.65728	0.371064	0.228111	0.128557	0.0975571	0.0860276	0.999992	1.08501	1.04079	0.886159	0.634367	0.365426	0.230169	0.127634	0.0890687	0.0745068	0.999992	1.04714	0.993357	0.860384	0.646907	0.395832	0.243385	0.159374	0.135906	0.368244	0.999992	1.11635	1.10675	0.958254	0.774512	0.451611	0.293247	0.147018	0.121133	0.0964086	0.999992	1.06401	1.06189	0.945769	0.769845	0.468219	0.299088	0.194086	0.155202
CNOT2-1	0.999992	1.11498	1.10807	1.04452	0.828522	0.501244	0.329006	0.205227	0.147962	0.115091	0.999992	1.06588	1.0905	0.997781	0.734166	0.443932	0.258125	0.151945	0.113117	0.0781119	0.999992	1.14916	1.32316	1.03932	0.754572	0.576811	0.348655	0.210698	0.157326	0.127261	0.999992	1.06114	1.02915	0.934389	0.635549	0.354911	0.206359	0.103397	0.0703355	0.0542298	0.999992	0.976875	1.05277	0.974012	0.829845	0.563104	0.347612	0.202727	0.155959
CNOT3	0.999992	1.05989	1.0304	0.9026	0.710601	0.435642	0.26496	0.166505	0.134141	0.195306											0.999992	1.13774	1.11357	0.981312	0.7272	0.441318	0.284651	0.16275	0.152894	0.295137	0.999992	1.02522	1.01063	0.963761	0.702987	0.48453	0.28831	0.169636	0.124064	0.171728	0.999992	0.992926	0.999561	0.915999	0.707999	0.459351	0.277031	0.158193	0.124162
CNOT4-6	0.999992	1.0432	1.02627	1.05344	0.963874	0.683701	0.356204	0.189738	0.131702	0.0999781	0.999992	0.90678	0.947587	0.929615	0.929812	0.674777	0.343856	0.197191	0.120243	0.103348	0.999992	1.01776	1.05584	1.03361	1.02009	0.747144	0.37392	0.189088	0.148462	0.121845											0.999992	0.946299	1.00412	0.966379	0.899076	0.648235	0.361729	0.190098	0.154445
CNOT7-1	0.999992	1.00314	1.00644	0.873405	0.647026	0.351588	0.198281	0.115392	0.0951182	0.0860276	0.999992	0.970246	0.946034	0.794987	0.581009	0.300005	0.166803	0.109401	0.0810525	0.0829188	0.999992	1.02919	1.06216	0.922482	0.671542	0.369701	0.21812	0.138439	0.104145	0.0852918											0.999992	0.971524	0.99728	0.883939	0.716307	0.427427	0.281442	0.167499	0.137032
CNOT8	0.999992	0.95307	1.02048	0.973153	0.94029	0.713427	0.45359	0.250145	0.192675	0.184843	0.999992	0.99372	1.08895	1.11878	1.0474	0.814966	0.498545	0.280255	0.210202	0.171846																					0.999992	0.976875	1.13258	1.13202	1.15477	0.824703	0.439368	0.233967	0.117348
CNOT9											0.999992	0.985896	0.959238	0.892976	0.749976	0.487858	0.346652	0.219477	0.183481	0.186267	0.999992	1.04714	1.06137	1.06384	1.03651	0.692947	0.466558	0.25932	0.175791	0.150276	0.999992	1.09619	1.06883	0.916032	0.751011	0.473214	0.320893	0.196293	0.15044	0.119004
CNP-1	0.999992	1.01232	0.986604	1.00721	0.79981	0.470493	0.279875	0.150242	0.117881	0.0895152	0.999992	1.0398	1.02137	1.01312	0.843847	0.488793	0.302854	0.159374	0.130931	0.102146	0.999992	1.02021	0.99652	1.00337	0.81023	0.452932	0.264439	0.136413	0.0989749	0.0812303	0.999992	1.01295	1.0318	1.01057	0.857276	0.515392	0.300158	0.147826	0.11918	0.097915	0.999992	1.00669	0.969156	0.987752	0.839999	0.504577	0.284089	0.151547	0.107506
CNPY2	0.999992	0.986453	1.05601	1.02749	0.984382	0.788255	0.529919	0.257115	0.185358	0.210419	0.999992	0.920691	0.990306	0.987556	0.987123	0.867304	0.544206	0.253918	0.190607	0.200688	0.999992	0.952468	1.00838	1.00664	1.02556	0.892315	0.613936	0.31267	0.193518	0.235568	0.999992	0.980528	0.998284	1.05096	1.01974	0.874417	0.546999	0.260916	0.201238	0.222945	0.999992	0.982225	1.00792	1.04653	1.14738	1.02068	0.654641	0.313063	0.24151
CNPY3																					0.999992	0.887175	0.895286	0.804006	0.773733	0.63875	0.488454	0.315371	0.253346	0.217968	0.999992	0.922696	0.890695	0.993133	0.986021	1.09971	0.68128	0.54122	0.514817	0.60406	0.999992	0.993691	0.928109	0.916762	0.923999	0.722724	0.513478	0.314393	0.256651
COA1	0.999992	0.996468	0.998999	1.00397	0.933112	0.710352	0.474646	0.271055	0.199179	0.127879	0.999992	0.967638	0.990306	0.961142	0.957479	0.757021	0.507863	0.297813	0.224453	0.133391	0.999992	1.02837	0.852578	1.05812	0.89691	0.601974	0.365498	0.220152	0.163235	0.104246	0.999992	0.914809	0.957718	0.958254	0.885886	0.671758	0.440364	0.267379	0.196353	0.129549	0.999992	0.914196	0.728957	0.945769	0.740307	0.512558	0.283207	0.174146	0.136275
COA3																					0.999992	0.814536	0.815406	0.798286	0.849464	0.72682	0.659413	0.538225	0.588679	1.15212
COA7	0.999992	1.05238	0.99652	1.04695	1.00694	0.722652	0.345676	0.191287	0.141458	0.110441	0.999992	0.955467	0.956131	0.933024	0.914991	0.685058	0.314037	0.185036	0.127368	0.109357	0.999992	0.88391	1.02816	0.951897	0.98359	0.761661	0.355392	0.201919	0.148462	0.109661	0.999992	1.03748	0.988583	1.10236	1.03098	0.773602	0.315956	0.176098	0.118203	0.0858639	0.999992	1.01356	0.963835	0.983935	0.975691	0.692573	0.306146	0.180793	0.134761
COASY-2	0.999992	1.03152	1.0337	0.926118	0.581401	0.352613	0.211441	0.117715	0.0894273	0.0709147	0.999992	1.06501	1.0237	0.934728	0.525675	0.307482	0.162144	0.0823882	0.0623481	0.0492706	0.999992	1.02756	0.994147	0.89225	0.471722	0.285502	0.164222	0.090492	0.0620439	0.0555074	0.999992	1.04274	1.03797	0.938978	0.612048	0.364169	0.21722	0.116322	0.0937807	0.0858639	0.999992	1.10682	1.07937	1.01447	0.599076	0.333428	0.194098	0.100366	0.0779796
COBLL1-1	0.999992	0.942221	0.976689	0.938282	0.828522	0.545321	0.338657	0.204453	0.150401	0.147642	0.999992	0.929385	0.942927	0.921947	0.788512	0.533653	0.311241	0.176257	0.135384	0.149014	0.999992	1.00062	1.00759	0.978044	0.78012	0.476159	0.276229	0.167478	0.130735	0.0974764	0.999992	0.952488	0.967418	0.939896	0.789838	0.559627	0.327804	0.163982	0.127972	0.106953	0.999992	0.998277	1.0102	0.980119	0.735691	0.477973	0.306146	0.163511	0.125676
COG1	0.999992	1.06156	1.04527	0.888813	0.638823	0.411041	0.241271	0.147144	0.115443	0.0953279	0.999992	1.0711	1.04934	0.910018	0.637331	0.340192	0.182644	0.102648	0.0668015	0.0660947	0.999992	0.990828	0.980702	0.853848	0.662418	0.449061	0.246753	0.141816	0.0997135	0.0866457	0.999992	0.963879	0.980646	0.815066	0.637593	0.400174	0.234992	0.143787	0.105503	0.0964086	0.999992	1.00286	0.987399	0.878595	0.707076	0.472653	0.29203	0.170822	0.136275
COG2	0.999992	0.944725	0.888275	0.713646	0.515775	0.336213	0.223724	0.140174	0.104061	0.0848651	0.999992	0.999806	0.922733	0.743863	0.498996	0.331781	0.208737	0.12831	0.0944128	0.0769102	0.999992	0.985931	0.913477	0.748444	0.538329	0.353248	0.224015	0.144517	0.100452	0.104246	0.999992	1.03047	0.921561	0.825163	0.596721	0.449553	0.302133	0.190639	0.167047	0.168715	0.999992	0.989869	0.913667	0.738142	0.512307	0.336976	0.213508	0.12496	0.090093
COG3-1	0.999992	0.836232	0.888275	0.711213	0.548588	0.363889	0.242149	0.157212	0.123572	0.142992	0.999992	1.00068	0.949917	0.80436	0.584962	0.39066	0.220851	0.126284	0.100648	0.0985412	0.999992	0.909211	0.862069	0.744359	0.587599	0.400671	0.251806	0.142491	0.111531	0.0879995	0.999992	0.954241	0.9683	0.772844	0.593656	0.392973	0.267575	0.165597	0.123087	0.102434	0.999992	0.957001	0.93571	0.790812	0.65723	0.420333	0.262915	0.152211	0.123405
COG4-1	0.999992	0.979776	0.956031	0.77609	0.589604	0.399765	0.260573	0.161858	0.125198	0.103466	0.999992	0.967638	0.838071	0.739602	0.534568	0.349538	0.221783	0.127634	0.101538	0.109357	0.999992	0.990012	0.966466	0.813811	0.638695	0.476159	0.332654	0.223529	0.193518	0.139445	0.999992	1.00594	0.926852	0.719608	0.506804	0.311704	0.191548	0.113091	0.0849888	0.0798384	0.999992	0.981461	0.944832	0.772492	0.593538	0.403484	0.263797	0.145565	0.115077
COG5-2	0.999992	0.994799	0.966773	0.806095	0.59268	0.365939	0.226356	0.137851	0.113817	0.0953279	0.999992	1.03023	0.958461	0.799248	0.569152	0.353277	0.257193	0.153971	0.107773	0.136996	0.999992	1.00307	0.945903	0.803189	0.591249	0.38325	0.240858	0.143842	0.107838	0.100184	0.999992	1.02434	0.9683	0.814149	0.591612	0.383715	0.249803	0.148634	0.110388	0.0933958	0.999992	0.990633	0.949392	0.759516	0.535384	0.320127	0.19851	0.112331	0.081765
COG6-1	0.999992	0.961416	0.94281	0.70067	0.448099	0.27266	0.165819	0.0898352	0.0788587	0.0639395	0.999992	0.947642	0.932053	0.747271	0.495043	0.314024	0.194759	0.110751	0.09085	0.0817171	0.999992	0.967975	0.968839	0.756615	0.525555	0.325182	0.219804	0.138439	0.108577	0.0866457	0.999992	1.00506	0.888049	0.697579	0.438345	0.263354	0.151066	0.0832025	0.0586129	0.0527234	0.999992	0.944006	0.853617	0.677076	0.400615	0.254505	0.164984	0.0997017	0.0794938
COG7	0.999992	1.00148	0.972557	0.822315	0.599858	0.425391	0.273733	0.181219	0.132515	0.118579	0.999992	1.05284	1.00196	0.802656	0.527651	0.337389	0.230169	0.133037	0.102429	0.0757085	0.999992	0.946755	0.938785	0.852213	0.716251	0.541002	0.377289	0.249866	0.199427	0.184122	0.999992	0.953364	0.9683	0.814149	0.655985	0.470128	0.326817	0.201948	0.128948	0.106953	0.999992	1.08236	1.01172	0.877832	0.700615	0.493935	0.320262	0.197409	0.149903
COG8	0.999992	0.978942	0.921327	0.755005	0.527055	0.325962	0.191262	0.127008	0.0967441	0.130204	0.999992	1.02676	0.99186	0.86571	0.661046	0.428044	0.269307	0.155322	0.117571	0.106953	0.999992	1.05204	0.998893	0.820347	0.558402	0.317439	0.214751	0.124933	0.0989749	0.0744611	0.999992	1.01558	1.00093	0.77468	0.540523	0.351824	0.215245	0.13167	0.101596	0.0949022	0.999992	1.0235	0.975997	0.822109	0.552922	0.336976	0.211744	0.126954	0.0931213
COL6A5-1
COLGALT1	0.999992	0.960581	0.983299	1.00073	0.976179	0.709327	0.411477	0.206001	0.147149	0.127879	0.999992	1.01111	0.999627	1.01994	1.03554	0.754218	0.444497	0.239736	0.177247	0.165838	0.999992	0.970424	1.02104	1.0238	0.998189	0.737466	0.460663	0.266073	0.206075	0.207137	0.999992	0.992796	1.03444	1.05555	1.03609	0.75097	0.433452	0.241529	0.184631	0.188298	0.999992	1.01815	1.03149	1.0679	1.06154	0.739573	0.408489	0.198074	0.157473
COLGALT2																					0.999992	1.01042	1.02578	0.985397	0.917896	0.639718	0.377289	0.201919	0.132951	0.136738											0.999992	0.957765	0.948632	0.889282	0.822461	0.567538	0.314086	0.180793	0.149145
COMMD1	0.999992	0.923026	0.937026	0.905844	0.893122	0.683701	0.412354	0.246272	0.162595	0.144154	0.999992	0.991981	0.988753	0.927911	0.911038	0.721507	0.420269	0.243113	0.157652	0.143005											0.999992	0.936716	0.960363	0.921539	0.839906	0.648097	0.370261	0.213257	0.151417	0.138587	0.999992	1.04414	1.05733	0.964089	0.999691	0.679272	0.438486	0.235296	0.167316
COMMD10											0.999992	0.910258	0.929723	0.886159	0.884359	0.684123	0.437974	0.262697	0.146073	0.114164	0.999992	1.0145	0.983075	0.873458	0.854026	0.63875	0.372236	0.193815	0.146985	0.105599											0.999992	1.04185	0.956234	0.897679	0.916614	0.701441	0.396137	0.210703	0.149903
COMMD2																																									0.999992	1.05484	1.01628	0.751119	0.486461	0.234109	0.146456	0.0837495	0.0552671
COMMD3	0.999992	1.09244	1.08163	0.962611	0.832623	0.647825	0.421128	0.226137	0.165847	0.118579											0.999992	0.985115	0.986239	0.933104	0.833953	0.595199	0.36634	0.199217	0.127781	0.105599											0.999992	1.01662	0.9988	0.857222	0.704307	0.468219	0.286736	0.150217	0.10372
COMMD4-1	0.999992	0.950567	1.19814	0.772035	0.672661	0.449992	0.322865	0.141723	0.163408	0.118579	0.999992	1.08327	1.00351	0.781354	0.686737	0.48412	0.27583	0.153296	0.10332	0.0721033	0.999992	0.961446	0.966466	0.762335	0.649644	0.446157	0.266123	0.146543	0.11227	0.0961226	0.999992	0.999806	0.970946	0.710429	0.673355	0.424864	0.241904	0.133285	0.10648	0.111472	0.999992	1.20389	1.1493	0.963325	0.865845	0.565764	0.317615	0.17481	0.126433
COMMD5	0.999992	1.05739	1.04692	0.987751	0.99156	0.79543	0.510618	0.350822	0.268282	0.210419	0.999992	0.992851	0.982539	0.821402	0.808275	0.614963	0.357834	0.187737	0.127368	0.0937343	0.999992	1.0447	1.07324	0.912677	0.963517	0.778114	0.501928	0.268775	0.182439	0.135384	0.999992	0.963879	1.01239	0.914196	1.09126	0.909394	0.625988	0.424898	0.33214	0.247047	0.999992	1.00133	1.014	0.872489	0.910153	0.658876	0.370551	0.192092	0.134761
COMMD6-2	0.999992	0.908839	0.926284	0.723377	0.608061	0.473568	0.27812	0.159535	0.111378	0.142992
COMMD7-1	0.999992	1.15086	1.13534	1.09966	1.0982	0.864108	0.643975	0.33998	0.186171	0.122066
COMMD9-1											0.999992	1.03284	1.05866	1.00034	0.995028	0.719638	0.445429	0.220827	0.161214	0.143005	0.999992	1.08387	1.10487	0.974775	0.981765	0.751015	0.482559	0.293086	0.185393	0.163815
COMT-1	0.999992	1.0407	1.02296	1.04046	0.868512	0.523795	0.273733	0.154888	0.118694	0.0930028	0.999992	0.999806	1.01594	0.98074	0.847799	0.52898	0.295399	0.163426	0.120243	0.155022	0.999992	0.985115	0.986239	0.98458	0.855851	0.564229	0.314126	0.17153	0.127781	0.121845	0.999992	1.04362	1.02121	1.07666	0.906322	0.59769	0.336691	0.189023	0.13481	0.248553	0.999992	1.12211	1.08621	1.10302	0.948922	0.626065	0.331732	0.182787	0.138546
COMTD1											0.999992	0.998937	0.898654	0.681661	0.551366	0.337389	0.182644	0.110751	0.0792711	0.0709016											0.999992	0.978776	0.997402	1.00598	0.920627	0.607977	0.331754	0.210026	0.177793	0.153651	0.999992	1.03344	0.982838	0.988515	1.00431	0.72095	0.423487	0.245931	0.199113
COP1-1											0.999992	0.92243	0.810886	0.703815	0.633379	0.385987	0.234829	0.122232	0.109554	0.0997429											0.999992	1.0147	0.967418	0.893085	0.789838	0.548311	0.37421	0.213257	0.152394	0.106953
COPA-2	0.999992	1.02234	1.02544	1.02992	0.936188	0.53302	0.242149	0.138625	0.104874	0.0860276	0.999992	1.0711	1.05943	1.05317	0.94167	0.4944	0.203145	0.106699	0.0721456	0.0769102	0.999992	1.04633	1.07086	1.10633	1.00366	0.543905	0.257702	0.137764	0.0974976	0.0907072	0.999992	1.02259	1.02033	1.01975	0.93391	0.509219	0.23203	0.125208	0.0869425	0.0813447	0.999992	1.07548	1.06873	1.09615	0.992307	0.539161	0.254092	0.140912	0.10372
COPB1	0.999992	1.05489	1.03122	1.01938	0.890045	0.525845	0.26145	0.151016	0.110565	0.0871902	0.999992	1.02502	1.01438	0.978184	0.84187	0.488793	0.254398	0.139115	0.100648	0.0889274	0.999992	1.02347	1.02736	0.997654	0.857676	0.470352	0.228226	0.131011	0.0915887	0.0785227	0.999992	0.995425	1.01592	0.972022	0.862385	0.499961	0.251777	0.148634	0.107457	0.0933958	0.999992	1.03344	1.0254	0.997675	0.869537	0.501916	0.254092	0.143571	0.105992
COPB2	0.999992	0.990626	0.997346	0.994238	0.885944	0.517645	0.259696	0.135527	0.0983701	0.080215	0.999992	1.01719	1.01205	0.998633	0.921907	0.546738	0.282353	0.157348	0.124696	0.102146	0.999992	0.99899	0.989402	1.01236	0.926108	0.529388	0.264439	0.138439	0.102668	0.0879995	0.999992	0.978776	1.01857	0.974775	0.932888	0.512306	0.240916	0.125208	0.083035	0.0768256	0.999992	1.06554	1.05505	1.07172	0.964614	0.541821	0.262033	0.13493	0.10372
COPE-1	0.999992	1.019	1.00726	1.02424	0.907477	0.497144	0.220215	0.12546	0.105687	0.102303	0.999992	1.01893	0.9872	1.00204	0.906098	0.522438	0.222714	0.120881	0.0721456	0.0660947	0.999992	1.01613	1.04397	1.0524	0.996364	0.634879	0.378973	0.230957	0.193518	0.158399	0.999992	0.998053	1.00446	1.0482	0.965585	0.577115	0.298183	0.176098	0.142625	0.105447	0.999992	0.99522	0.898464	1.04958	0.919384	0.527633	0.24527	0.132271	0.0938784
COPG1	0.999992	1.0215	1.03536	1.01776	0.88902	0.541221	0.279875	0.156437	0.108939	0.08254	0.999992	1.02937	1.04701	1.03868	0.914991	0.54113	0.286081	0.153971	0.112227	0.11176	0.999992	1.00715	0.994938	1.03851	0.897823	0.540034	0.291388	0.165452	0.120395	0.124553	0.999992	1.00857	1.01151	1.00048	0.869537	0.528765	0.279424	0.155904	0.121133	0.0873703	0.999992	1.02732	1.03225	1.03279	0.890768	0.513444	0.262915	0.143571	0.102206
COPG2	0.999992	1.00648	0.994867	1.01695	0.92696	0.546346	0.267592	0.140948	0.105687	0.0883527	0.999992	0.995459	0.985646	0.991817	0.931788	0.616832	0.325219	0.179633	0.137166	0.129786	0.999992	1.02837	1.05584	1.06384	0.968991	0.529388	0.255175	0.140465	0.108577	0.0879995	0.999992	1.00594	0.964773	1.01241	0.877712	0.496875	0.231043	0.125208	0.09085	0.0828511	0.999992	1.01892	1.03909	1.0305	0.963691	0.585273	0.333496	0.203392	0.160502
COPS2-1	0.999992	1.05989	1.04279	1.06885	1.16588	0.92766	0.564136	0.215295	0.177229	0.147642	0.999992	1.0511	1.05788	1.09321	1.07506	0.880388	0.473385	0.144517	0.0997569	0.0877257	0.999992	1.0398	1.04318	1.08263	1.01096	0.991031	0.501086	0.124933	0.0842025	0.0798765	0.999992	1.02872	1.02386	1.02067	1.13724	0.901164	0.478871	0.125208	0.0928038	0.0768256	0.999992	0.947828	0.956234	1.00073	0.964614	0.830911	0.429663	0.119642	0.0832792
COPS3	0.999992	1.01817	1.02957	1.05749	1.08795	0.896909	0.508863	0.223814	0.334133	0.180193	0.999992	1.00676	1.00817	1.01908	1.08001	0.926183	0.567502	0.293761	0.378542	0.201889	0.999992	1.03817	1.04002	1.08345	1.10038	0.961996	0.534773	0.267424	0.319822	0.148922	0.999992	1.00944	0.997402	1.03903	1.079	0.938198	0.548973	0.290805	0.393684	0.176247	0.999992	0.994455	0.986638	1.02363	1.02369	0.899193	0.508185	0.259889	0.357344
COPS4	0.999992	0.994799	1.01139	1.04533	1.04693	0.873333	0.519391	0.203678	0.160156	0.138342	0.999992	0.999806	1.00584	1.03868	1.0968	0.971043	0.519046	0.147218	0.108664	0.0817171	0.999992	1.00144	1.03527	1.01154	1.02739	0.852635	0.450557	0.149244	0.109316	0.0907072	0.999992	1.02434	1.03973	1.03719	1.01463	0.833268	0.452212	0.141363	0.099642	0.078332	0.999992	0.977639	1.00184	1.00378	1.00431	0.838892	0.4676	0.168828	0.107506
COPS5	0.999992	1.04738	1.05436	1.07615	1.06846	0.885634	0.486929	0.176573	0.115443	0.0918403	0.999992	1.06936	1.06487	1.1077	1.14226	0.991605	0.561911	0.210022	0.121133	0.0997429	0.999992	1.01939	1.03211	1.0908	1.13323	0.9649	0.542352	0.207996	0.129258	0.106953	0.999992	1.02785	1.04502	1.04453	1.06674	0.877503	0.510466	0.192254	0.123087	0.103941	0.999992	1.02732	1.04517	1.05645	1.02646	0.824703	0.456131	0.160852	0.106749
COPS6	0.999992	0.976438	1.00809	1.0729	1.08385	1.02299	0.565013	0.142497	0.0845495	0.0558017	0.999992	1.03023	1.03924	1.05061	1.10174	0.980389	0.567502	0.199893	0.130931	0.0985412	0.999992	1.03408	0.997311	1.09815	1.09217	1.08297	0.587829	0.168153	0.113009	0.0676919	0.999992	0.980528	1.03532	1.06564	1.15564	0.995807	0.582544	0.206794	0.141648	0.097915	0.999992	1.12746	1.1075	1.15569	1.23323	1.01891	0.581413	0.197409	0.143089
COPS7A	0.999992	1.02401	1.02131	1.06966	1.07974	0.870258	0.507985	0.199806	0.146336	0.122066	0.999992	0.941556	0.946034	0.987556	1.02566	0.876649	0.473385	0.183685	0.135384	0.11897	0.999992	0.931248	0.979121	0.973141	1.01096	0.853602	0.488454	0.162075	0.124826	0.113722	0.999992	0.963003	0.966536	0.995886	1.01361	0.875446	0.478871	0.210026	0.164116	0.167209	0.999992	0.944006	0.947872	0.967905	1.06708	0.901853	0.508185	0.193421	0.149145
COPS7B	0.999992	1.06741	1.08659	1.17752	1.13306	0.905109	0.489561	0.149467	0.101622	0.0697521	0.999992	0.945903	0.947587	0.995225	1.11953	0.997212	0.536751	0.133037	0.0953035	0.0709016	0.999992	0.962262	0.957767	0.947812	0.876837	0.727788	0.389079	0.114128	0.0797708	0.0690458	0.999992	0.986662	0.78046	0.975693	0.781664	0.633695	0.310032	0.110667	0.0801043	0.0692937	0.999992	0.941713	0.968396	0.951112	1.05877	0.856627	0.465836	0.166834	0.10372
COPS8-1	0.999992	1.21679	1.06262	1.29348	1.23048	0.984037	0.585192	0.241626	0.370717	0.198794	0.999992	1.01893	1.02759	1.08299	1.07902	0.960763	0.532092	0.232308	0.37676	0.163434	0.999992	1.0953	1.04635	1.15126	1.13596	0.937801	0.570986	0.276878	0.370048	0.163815	0.999992	1.03223	1.02298	1.07574	1.07594	0.89602	0.53515	0.264955	0.34777	0.170221	0.999992	0.99522	1.02921	1.06027	1.03938	0.858401	0.481717	0.223997	0.257408
COPZ1-4	0.999992	1.05155	1.00726	1.05912	0.919782	0.564796	0.312336	0.171152	0.0967441	0.0709147	0.999992	0.997198	0.975549	0.955178	0.8893	0.589729	0.334538	0.176932	0.120243	0.0937343	0.999992	0.98185	1.02974	0.979678	0.908772	0.548744	0.328443	0.165452	0.104145	0.100184	0.999992	1.05238	0.971828	1.08125	0.862385	0.580202	0.296209	0.16075	0.102573	0.0843575	0.999992	0.955472	0.782926	0.913709	0.819691	0.511671	0.269091	0.149553	0.0885788
COQ3	0.999992	1.01066	1.08246	1.11345	1.13101	0.940986	0.741361	0.404259	0.255274	0.15113	0.999992	1.03371	1.04157	1.07191	1.11755	0.930856	0.683985	0.423421	0.248502	0.169443	0.999992	1.02266	1.03606	1.0622	1.06845	0.903928	0.657728	0.386954	0.226756	0.129969	0.999992	1.01032	1.04502	1.1097	1.13009	0.964945	0.694116	0.414397	0.246174	0.1416	0.999992	1.10147	1.06949	1.10302	1.10123	0.964814	0.678462	0.428053	0.227882
COQ5-1	0.999992	0.948898	0.975036	0.954501	0.96695	0.809781	0.607126	0.408905	0.352019	0.225532	0.999992	0.970246	0.980986	0.961142	0.997992	0.861696	0.609436	0.397084	0.318866	0.207898	0.999992	0.892072	0.972793	0.96497	0.967167	0.826504	0.61562	0.422746	0.33681	0.230153	0.999992	1.02434	0.997402	0.927046	0.937997	0.761257	0.545024	0.357851	0.286227	0.197336	0.999992	1.08542	1.05657	1.10149	1.22677	0.938211	0.683755	0.463281	0.389898
COQ6-1	0.999992	0.912177	0.915542	0.901789	0.935163	0.762629	0.575541	0.387221	0.279664	0.201119	0.999992	1.05979	1.06565	1.0242	0.966372	0.78319	0.605709	0.347111	0.191498	0.128584	0.999992	1.05286	1.12148	1.12022	1.07666	0.877798	0.574354	0.337657	0.226756	0.180061	0.999992	1.04449	1.12351	1.06473	1.00237	0.789033	0.596367	0.31827	0.198307	0.129549	0.999992	0.881327	0.916707	0.863329	0.796614	0.584387	0.412018	0.239949	0.159745
COQ8A-1	0.999992	1.04153	1.07502	1.07533	1.00797	0.643724	0.328129	0.164182	0.143897	0.0953279	0.999992	1.04588	1.08973	1.07958	1.00096	0.671973	0.350379	0.187062	0.135384	0.0973395	0.999992	1.03817	1.03448	1.08345	1.00731	0.722949	0.325917	0.139115	0.13369	0.0812303	0.999992	0.996301	0.992111	0.983036	1.07185	0.600776	0.275474	0.149441	0.111365	0.106953	0.999992	1.0128	1.0178	1.03508	0.955384	0.592368	0.242623	0.122301	0.0923642
COQ8B-1	0.999992	0.933041	0.918848	0.8434	0.803912	0.558646	0.343044	0.210648	0.172351	0.166243																					0.999992	0.98491	0.973591	0.875646	0.636571	0.485559	0.271525	0.159943	0.123087	0.114485
COQ9-1											0.999992	1.00502	1.00739	0.978184	0.989099	0.781321	0.533024	0.317397	0.24672	0.180258	0.999992	0.956549	0.983866	0.926568	0.915159	0.729724	0.526351	0.326176	0.249653	0.125907	0.999992	0.964756	0.984174	1.0069	0.971716	0.775659	0.530214	0.303729	0.230544	0.143106	0.999992	0.95165	0.959274	0.893099	0.891691	0.697894	0.452602	0.295117	0.221068
CORO1A	0.999992	0.990626	0.994867	0.967477	0.659331	0.38644	0.247413	0.142497	0.0975571	0.080215	0.999992	0.998067	1.00351	0.963698	0.599783	0.31122	0.179849	0.0958945	0.0748177	0.0709016	0.999992	1.01613	0.977539	0.961702	0.58395	0.297116	0.160853	0.0931932	0.0723846	0.0663381	0.999992	1.01032	0.946253	0.959172	0.580373	0.30656	0.219194	0.13894	0.12211	0.100928	0.999992	0.999042	0.916707	0.939662	0.599076	0.322787	0.197627	0.116319	0.0878217
CORO1B	0.999992	1.00565	1.02461	1.00802	0.852106	0.397715	0.211441	0.103775	0.112191	0.0662645	0.999992	1.00068	0.99885	1.00204	0.847799	0.433652	0.239488	0.137764	0.114008	0.0985412	0.999992	1.01042	1.0068	0.994385	0.829391	0.372604	0.192013	0.101297	0.0901114	0.083938	0.999992	1.00682	0.959481	1.00231	0.824579	0.359025	0.176738	0.0920882	0.0810812	0.0632681	0.999992	0.997513	1.00032	0.994622	0.831691	0.415012	0.224978	0.122301	0.106749
CORO1C-3	0.999992	1.05906	1.08411	1.04452	0.934138	0.619123	0.303563	0.147918	0.107313	0.0848651	0.999992	1.05892	1.1006	1.03357	0.904121	0.557953	0.273035	0.122232	0.0899594	0.0805154	0.999992	1.07326	0.970421	0.965787	0.845815	0.515839	0.238332	0.106699	0.0782935	0.0703996	0.999992	1.04011	1.03091	1.00323	0.847058	0.520535	0.226106	0.0977427	0.0674049	0.0602554	0.999992	1.02044	1.06417	0.969432	0.796614	0.515218	0.254092	0.130277	0.0938784
CORO7-3	0.999992	0.989791	0.9519	0.807717	0.705474	0.499194	0.330761	0.194385	0.141458	0.120904	0.999992	0.980679	0.935937	0.767721	0.665987	0.515896	0.322423	0.180309	0.141619	0.108155	0.999992	0.987563	0.95223	0.731286	0.592161	0.424866	0.291388	0.192464	0.141076	0.132676	0.999992	0.972642	0.918915	0.748062	0.614092	0.442352	0.289297	0.184984	0.140671	0.126536	0.999992	0.959294	0.893143	0.703029	0.638769	0.467332	0.323791	0.196745	0.137789
COTL1	0.999992	0.965589	0.98082	1.00721	0.974128	0.677551	0.326374	0.145595	0.103248	0.0732397	0.999992	1.02328	1.0206	1.04976	1.03653	0.769171	0.346652	0.178283	0.105101	0.0745068	0.999992	0.977769	0.990193	0.989483	0.95713	0.648428	0.29223	0.133712	0.0797708	0.0744611	0.999992	1.03047	0.992111	1.08676	0.980912	0.690275	0.289297	0.134093	0.0840119	0.0662809	0.999992	0.99522	0.995	1.00378	1.00523	0.700554	0.311439	0.148223	0.0999351
COX1	0.999992	1.05155	0.992389	1.03398	0.986433	0.841557	0.568523	0.421296	0.339824	0.246458	0.999992	0.983287	1.00895	0.933876	0.803334	0.5187	0.301923	0.173555	0.134494	0.0985412	0.999992	1.07408	1.06612	0.969873	0.876837	0.658106	0.389921	0.245139	0.195734	0.123199	0.999992	0.971766	0.942726	0.967432	0.918583	0.73451	0.474921	0.283535	0.176816	0.150638
COX11	0.999992	0.998137	1.07915	1.01451	0.986433	0.731878	0.512372	0.302807	0.227633	0.162755	0.999992	0.95112	0.957685	0.938988	0.929812	0.662627	0.408155	0.186386	0.128259	0.126181	0.999992	0.986747	0.951439	0.911043	0.842165	0.548744	0.344444	0.187737	0.124826	0.117784	0.999992	0.956869	0.951544	0.87381	0.818448	0.580202	0.377172	0.210026	0.157278	0.119004	0.999992	1.04796	1.05581	0.970959	0.82523	0.538274	0.335261	0.176804	0.129461
COX15	0.999992	0.992295	0.964294	0.971531	0.993611	0.750328	0.543957	0.36786	0.32519	0.217394	0.999992	1.06675	1.00118	1.03953	1.04443	0.996278	0.77158	0.536874	0.42753	0.247555	0.999992	1.01286	1.00838	1.03524	1.02739	0.880701	0.576881	0.431525	0.338287	0.205784	0.999992	0.967384	1.03709	0.944486	1.02689	0.793148	0.669432	0.484675	0.409314	0.22897	0.999992	1.01892	1.02845	1.01905	1.02092	0.736912	0.517007	0.387507	0.307376
COX17	0.999992	0.827051	0.88249	0.868539	0.774175	0.677551	0.62906	0.485575	0.508923	0.518491																															0.999992	0.897379	0.963075	0.948822	0.97846	0.796326	0.625526	0.467269	0.517088
COX18-1	0.999992	1.05823	1.08328	1.15724	1.23253	1.08244	0.851907	0.597869	0.463396	0.196469																					0.999992	0.993672	1.03444	1.05279	1.11579	1.01227	0.797789	0.569493	0.389776	0.17926	0.999992	0.983754	1.0178	1.05493	1.04584	0.826477	0.558474	0.371555	0.285421
COX2	0.999992	0.980611	1.04692	1.06074	1.09923	1.03836	0.859803	0.618004	0.581278	0.274358	0.999992	1.08501	1.07341	1.09066	1.14226	0.928987	0.720327	0.503784	0.441781	0.201889	0.999992	1.11162	1.04081	1.08508	1.10859	1.02974	0.750366	0.544302	0.517033	0.175999	0.999992	1.04888	1.09794	1.09777	1.15257	0.961859	0.748421	0.529911	0.477695	0.156664	0.999992	1.07548	1.07557	1.11294	1.13446	0.98255	0.781687	0.530413	0.493619
COX20-2	0.999992	1.05739	1.08411	1.02749	0.982331	0.690876	0.491316	0.319844	0.296736	0.230182	0.999992	1.00415	1.10215	1.12133	1.12743	0.943006	0.740828	0.513913	0.369635	0.317255	0.999992	1.01368	0.883423	0.700237	0.587599	0.41422	0.309916	0.199217	0.167666	0.131322	0.999992	0.99192	1.05737	1.14183	1.18629	1.11617	0.903436	0.718934	0.642789	0.572426	0.999992	0.994455	1.03833	1.08241	1.05877	0.762629	0.584942	0.412101	0.32706
COX4I1	0.999992	1.07074	1.04692	1.11994	1.12486	0.975837	0.790492	0.572312	0.494289	0.435951	0.999992	0.97894	1.0004	1.05402	1.08495	0.96824	0.765989	0.501758	0.506801	0.427813	0.999992	1.00878	1.04397	1.081	1.12228	1.00555	0.816055	0.573341	0.498567	0.427813	0.999992	1.00769	0.999166	1.0482	1.03404	0.959801	0.709913	0.504869	0.486487	0.421788	0.999992	1.03802	1.04061	1.06638	1.16584	1.06236	0.811684	0.59954	0.601882
COX5A	0.999992	1.03986	1.04114	1.08993	1.04386	0.814906	0.567645	0.350822	0.259339	0.159267	0.999992	0.973724	1.02293	1.01653	0.950563	0.903753	0.57123	0.32415	0.268987	0.134593	0.999992	0.978586	1.00206	0.974775	0.92702	0.755854	0.559195	0.357241	0.26738	0.136738	0.999992	1.28985	0.66758	1.2125	0.645767	0.720108	0.469984	0.262532	0.214914	0.123523	0.999992	1.00133	0.956234	0.961799	0.96923	0.830024	0.549651	0.35095	0.293748
COX5B	0.999992	1.02067	1.04362	1.03722	0.99156	0.763654	0.546589	0.308228	0.25121	0.159267	0.999992	0.910258	1.054	1.05657	1.05234	0.871042	0.603845	0.368046	0.273441	0.169443	0.999992	0.946755	1.00364	0.963336	0.919721	0.750047	0.58446	0.356565	0.2888	0.161107	0.999992	1.048	1.03268	1.11796	1.04733	0.863101	0.655609	0.379662	0.324325	0.176247	0.999992	1.00669	1.02692	1.02058	0.987691	0.864608	0.569943	0.364908	0.292234
COX6C	0.999992	1.02067	0.947768	1.0948	1.11358	1.03016	1.06949	0.968827	0.725987	0.746348	0.999992	0.908519	0.817877	0.858893	0.853728	1.32806	0.705418	0.463265	0.643076	0.489101	0.999992	0.808006	0.825688	0.79992	0.78742	0.70069	0.640043	0.640197	0.459421	0.572674	0.999992	0.777237	0.816617	0.965597	0.763272	0.899107	0.569708	0.5081	0.61739	0.525728	0.999992	0.850752	0.832334	0.723639	1.42338	1.09783	0.969609	0.797614	0.882003
COX7A2L	0.999992	0.988122	0.965947	1.01532	0.995661	0.809781	0.589579	0.334559	0.231698	0.170893	0.999992	0.97981	1.02759	1.03101	1.01281	0.930856	0.624346	0.347111	0.258299	0.179057	0.999992	0.997357	1.01234	0.987032	0.989065	0.81489	0.597093	0.334955	0.228972	0.146215	0.999992	0.999806	0.978001	1.01057	0.930844	0.76743	0.526264	0.261724	0.207099	0.156664	0.999992	0.991398	0.941031	0.906075	0.93323	0.724497	0.444661	0.260554	0.202141
COX7C
CPD	0.999992	0.993964	1.01057	1.0356	1.05513	0.871283	0.536938	0.232333	0.164221	0.131367	0.999992	1.01372	1.02914	1.04805	1.08297	0.917772	0.593595	0.272151	0.19417	0.150215	0.999992	0.98838	1.01471	1.04668	1.11315	0.95619	0.632464	0.304566	0.214199	0.166522	0.999992	1.00331	1.00975	1.0225	1.06674	0.903222	0.540087	0.244761	0.174862	0.137081	0.999992	0.994455	1.00184	1.04653	1.08277	0.93289	0.542593	0.249254	0.180186
CPNE1	0.999992	1.00148	0.983299	0.995049	0.82442	0.482793	0.198281	0.100677	0.0691029	0.0569642	0.999992	1.0311	1.03691	1.04294	0.893252	0.504681	0.205941	0.107375	0.0676922	0.0588844	0.999992	1.03817	1.02736	1.04096	0.881399	0.53326	0.221489	0.118855	0.0819866	0.0798765	0.999992	1.04888	1.01592	1.0482	0.875668	0.535966	0.230055	0.123592	0.0898732	0.0873703	0.999992	0.978403	0.93419	0.978592	0.773538	0.438955	0.157043	0.0717853	0.0476963
CPNE3	0.999992	0.989791	1.02957	1.05344	0.897223	0.483818	0.271978	0.157986	0.12032	0.0941654	0.999992	1.01719	1.03924	1.07362	0.911038	0.488793	0.249738	0.12831	0.101538	0.0877257	0.999992	1.01205	1.02183	1.06547	0.897823	0.424866	0.22991	0.12831	0.0945431	0.0744611	0.999992	1.00156	1.02298	1.02709	0.86545	0.412519	0.218207	0.115514	0.0801043	0.0662809	0.999992	1.04796	1.05201	1.07783	0.900922	0.394616	0.203803	0.105684	0.0772225
CPOX	0.999992	0.995633	0.969252	0.943148	0.959772	0.79748	0.590456	0.36786	0.216252	0.127879	0.999992	1.04936	1.06099	1.11196	1.16301	0.986932	0.733374	0.44233	0.252064	0.162232	0.999992	0.974505	1.02499	1.04259	1.08031	0.905864	0.665308	0.407214	0.27772	0.217968	0.999992	1.03223	1.06442	1.06381	1.17199	1.03798	0.787915	0.449132	0.280365	0.176247	0.999992	1.00745	1.03225	1.045	1.11692	0.936437	0.680226	0.417418	0.270279
CPSF1	0.999992	0.998137	0.94281	0.811772	0.671636	0.464343	0.300054	0.178896	0.139019	0.110441	0.999992	1.00241	0.959238	0.884455	0.796417	0.611225	0.484567	0.30119	0.249392	0.180258	0.999992	1.01042	0.974375	0.829335	0.662418	0.481966	0.338549	0.233658	0.188348	0.163815	0.999992	0.958622	0.951544	0.80038	0.667224	0.488645	0.349526	0.247992	0.19733	0.143106	0.999992	1.01815	0.981318	0.850352	0.699692	0.50369	0.326438	0.205386	0.155202
CPSF2	0.999992	1.01566	0.80895	0.677153	0.435794	0.257285	0.141253	0.0844141	0.0650381	0.0558017	0.999992	1.02415	0.914965	0.692738	0.409078	0.232714	0.13046	0.0749598	0.0578946	0.0588844	0.999992	0.982666	0.914268	0.735371	0.534679	0.351313	0.202961	0.112777	0.0827252	0.0812303	0.999992	1.0147	0.856302	0.712265	0.434258	0.272612	0.152054	0.0791635	0.0537285	0.0527234	0.999992	1.00592	0.954713	0.721349	0.476307	0.312146	0.19851	0.115654	0.0870646
CPSF3	0.999992	1.02902	0.987431	0.824748	0.60601	0.376189	0.222847	0.12546	0.0951182	0.0813775	0.999992	0.998067	0.942927	0.825662	0.639308	0.429913	0.261853	0.151945	0.11668	0.0937343	0.999992	1.04143	0.964885	0.820347	0.579388	0.331957	0.180223	0.106024	0.0746004	0.0609227	0.999992	1.03924	0.990347	0.799463	0.570155	0.337422	0.186611	0.105821	0.0752199	0.0617617	0.999992	1.01051	0.99348	0.847299	0.660922	0.420333	0.265562	0.151547	0.0946355
CPSF4	0.999992	0.974769	0.94281	0.753383	0.632671	0.470493	0.276365	0.184317	0.134141	0.106953	0.999992	0.995459	0.94448	0.84952	0.724285	0.539261	0.335469	0.209347	0.165668	0.141803
CPSF6-2	0.999992	1.02401	1.00478	1.00316	1.08487	0.79338	0.449203	0.204453	0.121133	0.0906778	0.999992	0.985026	0.99885	0.998633	1.00985	0.770106	0.502272	0.240411	0.135384	0.10455	0.999992	1.01123	0.959348	0.955165	0.95348	0.789727	0.483401	0.197867	0.107838	0.0934149	0.999992	1.01821	0.992111	0.9812	0.961498	0.800349	0.487757	0.22295	0.123087	0.100928	0.999992	0.924897	0.943312	0.911419	0.913845	0.777704	0.480834	0.243272	0.151417
CPSF7-3	0.999992	0.974769	0.990736	0.941526	0.918757	0.639624	0.357959	0.167279	0.1065	0.0918403	0.999992	0.97981	0.964675	0.973923	0.911038	0.668235	0.380199	0.17288	0.10332	0.0853223	0.999992	1.00878	0.946694	0.965787	0.914246	0.715207	0.402553	0.197867	0.124088	0.108307	0.999992	0.996301	0.991229	0.967432	0.918583	0.699534	0.399882	0.171252	0.118203	0.0828511	0.999992	0.967702	0.962315	0.933555	0.900922	0.656216	0.388197	0.186775	0.113563
CPT1A	0.999992	1.04487	1.03701	1.01127	0.61934	0.354663	0.210564	0.120038	0.0910533	0.080215	0.999992	1.04415	1.04778	0.990965	0.637331	0.354211	0.204077	0.110751	0.0801618	0.0745068	0.999992	1.05449	1.0503	1.04831	0.643257	0.349377	0.213909	0.122907	0.0901114	0.0771688	0.999992	1.03573	1.06266	0.96835	0.63044	0.341537	0.196485	0.107436	0.0752199	0.0708001	0.999992	1.1137	1.08621	1.06943	0.712615	0.375994	0.221448	0.127618	0.100692
CPT2	0.999992	1.00064	0.946116	0.947203	0.83775	0.623224	0.343921	0.206776	0.159343	0.133692	0.999992	1.05023	0.998073	0.993521	0.76381	0.603748	0.287945	0.1614	0.114899	0.0913309	0.999992	1.04225	1.04793	1.00582	0.667892	0.435511	0.24928	0.142491	0.0974976	0.0852918	0.999992	0.918314	0.967418	0.931636	0.742836	0.509219	0.308057	0.194678	0.154347	0.143106	0.999992	0.998277	1.00716	0.948059	0.625845	0.367126	0.230271	0.1336	0.0961496
CPTP	0.999992	0.951401	0.932895	0.765547	0.506547	0.301361	0.184243	0.110745	0.0845495	0.0883527	0.999992	0.974593	0.998073	0.797543	0.57014	0.324304	0.205941	0.125608	0.105101	0.0985412	0.999992	0.908395	0.927713	0.842409	0.722638	0.547777	0.36634	0.241762	0.182439	0.147568
CPVL	0.999992	0.972265	0.99652	0.946392	0.91568	0.772879	0.547466	0.3818	0.318687	0.202281																					0.999992	0.948107	0.984174	0.943568	0.921648	0.707764	0.440364	0.289189	0.22566	0.155158	0.999992	0.935598	0.995	0.989279	1.00338	0.764402	0.501126	0.333669	0.229396
CRACR2A-2	0.999992	0.981446	0.965121	0.89449	0.714702	0.479718	0.349185	0.254791	0.236576	0.208094	0.999992	0.983287	1.01205	0.986704	0.839894	0.606552	0.384858	0.246489	0.20753	0.182662	0.999992	0.941042	1.00285	0.866104	0.7272	0.503258	0.303178	0.190438	0.166189	0.152984											0.999992	0.921075	0.972196	0.890045	0.746768	0.488615	0.292912	0.183451	0.143846
CRAT	0.999992	1.08743	1.07667	0.959367	0.716753	0.418216	0.272856	0.144046	0.108126	0.123229																															0.999992	0.840051	0.944072	0.770202	0.490153	0.373333	0.244387	0.156199	0.125676
CRBN-1																																									0.999992	1.0021	1.05277	1.05187	1.01538	0.761742	0.490539	0.242608	0.134761
CREB1-1											0.999992	0.962422	0.967005	0.990113	0.985146	0.76076	0.438906	0.284307	0.221781	0.197082	0.999992	0.974505	1.01234	0.996019	0.973553	0.725852	0.421081	0.243788	0.1817	0.173291	0.999992	0.996301	1.08118	1.10603	1.01872	0.68616	0.427528	0.277072	0.234452	0.197336	0.999992	1.03497	1.02312	1.05187	0.984922	0.768836	0.442015	0.229979	0.178672
CREBBP-1	0.999992	1.08827	1.02792	1.05668	0.961823	0.603748	0.229866	0.123911	0.100809	0.0906778	0.999992	0.908519	0.976326	1.0259	0.997992	0.655151	0.386722	0.187737	0.157652	0.115365	0.999992	0.986747	0.998893	0.953531	0.884136	0.580682	0.319179	0.186386	0.158803	0.158399	0.999992	0.939344	0.9683	0.914196	0.909387	0.668672	0.397907	0.217296	0.158255	0.10846	0.999992	0.836229	0.884782	0.839666	0.851076	0.55867	0.290265	0.197409	0.134004
CRELD1-2											0.999992	0.938948	0.992637	1.07702	1.03258	0.828985	0.485499	0.282281	0.189716	0.143005
CRELD2-5	0.999992	1.02234	1.17087	1.35268	1.63346	1.42378	1.15547	0.624974	0.43982	0.498728	0.999992	1.03284	1.10138	1.48176	1.68967	1.59442	1.27572	0.636145	0.473845	0.448242	0.999992	1.10509	1.37852	1.8417	2.30751	2.13401	1.68348	0.849544	0.635212	0.610581	0.999992	1.06815	1.18171	1.79168	2.02211	1.91857	1.36651	0.722165	0.533378	0.555856	0.999992	1.05408	1.12954	1.2824	1.46954	1.31598	1.04195	0.498509	0.268765
CRIPT																					0.999992	1.01286	1.09222	1.08018	0.998189	0.917477	0.627411	0.390331	0.384082	0.278891	0.999992	1.14877	1.05208	1.21801	1.04631	0.940256	0.640798	0.434591	0.449366	0.323873	0.999992	0.974581	0.99652	1.02592	1.02	0.926683	0.696107	0.516455	0.523145
CRK-1																					0.999992	0.9541	1.00838	0.997654	0.87045	0.601974	0.372236	0.198542	0.124826	0.113722
CRKL	0.999992	1.05238	0.99652	0.924496	0.692144	0.447942	0.271978	0.130881	0.104061	0.0930028	0.999992	0.986765	0.982539	0.902349	0.698594	0.4944	0.314969	0.155997	0.111336	0.086524	0.999992	1.02919	1.03369	1.00092	0.867713	0.640686	0.298967	0.151945	0.0989749	0.0974764	0.999992	0.977023	1.03973	0.939896	0.770425	0.539052	0.333728	0.17933	0.126018	0.115992	0.999992	0.979168	0.960794	0.876305	0.724615	0.4762	0.314086	0.181457	0.128704
CRLF3	0.999992	0.963085	0.960989	0.878271	0.537309	0.333138	0.203545	0.119264	0.113004	0.112766	0.999992	0.999806	1.00584	0.91087	0.528639	0.314024	0.193827	0.109401	0.0890687	0.0757085	0.999992	0.98185	0.995729	0.920848	0.534679	0.327117	0.203803	0.11818	0.09085	0.075815	0.999992	0.950736	0.995638	0.905017	0.650876	0.390916	0.234005	0.148634	0.111365	0.115992	0.999992	0.983754	1.00184	0.947295	0.734768	0.462011	0.266444	0.164176	0.13249
CRNKL1	0.999992	1.00481	0.954379	0.729054	0.651128	0.502269	0.307072	0.180445	0.125198	0.112766	0.999992	1.03371	0.942927	0.618607	0.521722	0.348604	0.202214	0.11818	0.0863966	0.0745068	0.999992	1.01368	0.972793	0.739457	0.611322	0.437447	0.272018	0.153296	0.110054	0.092061	0.999992	1.00419	0.970946	0.709512	0.598765	0.388858	0.234005	0.134901	0.0947576	0.0798384	0.999992	1.03726	0.99804	0.816766	0.750461	0.524086	0.34673	0.197409	0.157473
CRTAP	0.999992	1.01316	1.01966	1.0729	1.04386	0.770829	0.434288	0.247047	0.16666	0.149967	0.999992	1.00937	1.0439	1.12048	1.09581	0.800013	0.468725	0.251217	0.184372	0.151417	0.999992	0.910027	0.956185	0.980495	0.90056	0.619394	0.357919	0.165452	0.106361	0.129969	0.999992	0.999806	0.992993	1.00415	0.973759	0.712907	0.422591	0.182561	0.111365	0.122017
CRTC1-2											0.999992	0.897217	0.884674	0.805212	0.703535	0.55328	0.323355	0.196516	0.147854	0.177855
CRYBG1	0.999992	0.973934	0.956031	0.813394	0.673686	0.458192	0.29479	0.172701	0.13658	0.136017	0.999992	0.977202	0.946811	0.794987	0.605712	0.371969	0.256261	0.154647	0.138056	0.143005	0.999992	0.990012	0.949067	0.760701	0.557489	0.325182	0.208014	0.12831	0.0974976	0.104246	0.999992	0.99893	0.971828	0.811395	0.664159	0.447496	0.295221	0.180945	0.157278	0.171728	0.999992	0.959294	0.965355	0.767149	0.580615	0.360919	0.209979	0.128948	0.110534
CRYL1-1											0.999992	1.09457	1.08584	1.02675	0.78456	0.580383	0.314969	0.210698	0.171903	0.116567	0.999992	0.985931	0.991775	1.0189	1.01005	0.747144	0.355392	0.188412	0.148462	0.119138	0.999992	0.890274	0.904805	0.862795	0.898147	0.674844	0.351501	0.214065	0.147509	0.131055
CRYZ	0.999992	1.01066	1.00726	1.03641	1.06641	0.914335	0.656258	0.317521	0.139832	0.118579	0.999992	1.0085	1.00817	1.03953	1.07704	0.934594	0.715668	0.325501	0.14251	0.108155	0.999992	1.04878	1.05979	1.06547	1.11224	1.00748	0.712469	0.327527	0.161019	0.120492	0.999992	1.02434	1.01151	1.00598	1.032	0.879561	0.667457	0.294844	0.147509	0.155158	0.999992	1.00669	1.02236	1.0305	0.965537	0.878797	0.61935	0.291794	0.146874
CRYZL1-1	0.999992	0.987287	1.00148	1.00965	1.05616	0.946111	0.76154	0.507259	0.301614	0.176705	0.999992	1.00937	1.0439	1.02334	1.06815	0.954221	0.765057	0.489602	0.228016	0.110558	0.999992	1.01205	1.03844	1.02952	1.08213	0.960061	0.715838	0.44098	0.228233	0.143507	0.999992	0.975271	1.06442	0.999558	1.06879	0.866187	0.644748	0.38774	0.179746	0.115992	0.999992	1.10911	1.10902	1.14958	1.26461	1.01713	0.748161	0.463945	0.224854
CS	0.999992	0.998137	1.02131	1.05749	1.01617	0.699077	0.359713	0.131655	0.0739808	0.0627769	0.999992	1.03197	1.04312	1.06339	0.999968	0.73646	0.419337	0.190438	0.10332	0.0841206	0.999992	1.03572	1.06612	1.0908	1.08304	0.770371	0.418554	0.185036	0.124088	0.113722	0.999992	1.0296	1.07501	1.08033	1.06776	0.728338	0.376185	0.143787	0.0820581	0.0662809	0.999992	1.02197	1.01324	1.06867	1.00985	0.712969	0.389079	0.164176	0.10902
CSDE1-4	0.999992	1.00732	0.880011	0.602544	0.407083	0.241909	0.142131	0.0890608	0.0699159	0.0639395	0.999992	1.02763	0.888557	0.612643	0.41303	0.250471	0.153757	0.104674	0.0721456	0.0672964	0.999992	0.987563	0.902404	0.600553	0.414239	0.242919	0.141483	0.0958945	0.0620439	0.0595689	0.999992	1.00331	0.881876	0.617725	0.443454	0.267469	0.162915	0.113091	0.0791275	0.0692937	0.999992	1.00439	0.890103	0.604559	0.421846	0.259826	0.164984	0.114325	0.0794938
CSE1L-1	0.999992	0.994799	1.00065	1.02019	0.743414	0.334163	0.195649	0.109196	0.0739808	0.0592893	0.999992	1.06849	1.04468	1.03357	0.783572	0.35795	0.224578	0.126959	0.0953035	0.0781119	0.999992	1.02103	1.02736	1.06139	0.781945	0.353248	0.208856	0.114128	0.0827252	0.0663381	0.999992	1.00419	1.03797	0.994051	0.736706	0.32302	0.19451	0.105821	0.0771737	0.0662809	0.999992	1.08694	1.00868	1.04119	0.744922	0.322787	0.190569	0.108343	0.081008
CSK	0.999992	0.998137	0.993215	0.931794	0.612163	0.339288	0.198281	0.113843	0.0829235	0.08254	0.999992	1.03371	0.932053	0.922799	0.57508	0.306547	0.191031	0.102648	0.0757084	0.0660947	0.999992	0.970424	0.979911	0.922482	0.638695	0.368733	0.22991	0.12966	0.096759	0.0893534	0.999992	0.98491	0.98241	0.91695	0.606939	0.345652	0.231043	0.143787	0.115272	0.0768256	0.999992	1.0342	1.03757	0.972485	0.637845	0.329881	0.194098	0.110337	0.081765
CSNK1A1-1																					0.999992	1.04388	1.02183	0.923299	0.779208	0.538099	0.305705	0.160725	0.119656	0.0893534
CSNK1A1-2	0.999992	1.01566	1.06097	0.966666	0.782379	0.502269	0.290403	0.144046	0.0902403	0.080215	0.999992	1.02676	0.923509	0.898941	0.797405	0.614963	0.346652	0.239061	0.147854	0.341289											0.999992	0.927953	0.814854	0.639754	0.534393	0.328164	0.158965	0.0767401	0.0576361	0.0572426	0.999992	1.08389	1.05657	1.04729	0.986768	0.738686	0.516125	0.335663	0.29602
CSNK1D-1											0.999992	0.97981	0.957685	0.867414	0.75294	0.457951	0.270239	0.187062	0.110445	0.106953																					0.999992	1.05484	1.06341	1.03203	0.937845	0.600349	0.443779	0.2785	0.25438
CSNK1E	0.999992	1.00231	0.979168	0.839345	0.723931	0.463318	0.271101	0.166505	0.130889	0.108116
CSNK1G3-2											0.999992	0.915474	0.980209	0.950065	0.989099	0.734591	0.434247	0.240411	0.167449	0.129786
CSNK1G3-4																															0.999992	1.11284	1.1191	1.14642	1.24555	0.998893	0.625988	0.265763	0.206122	0.119004
CSNK2A1	0.999992	0.968093	0.950247	0.892057	0.813141	0.672426	0.392175	0.165731	0.100809	0.080215	0.999992	0.97981	0.93516	0.872526	0.791477	0.578514	0.343856	0.158023	0.0953035	0.0757085	0.999992	0.980218	0.945903	0.887348	0.789244	0.605845	0.375604	0.166127	0.107838	0.0717535	0.999992	0.973518	0.949781	0.86096	0.765316	0.552426	0.352488	0.172059	0.105503	0.0843575	0.999992	0.976875	0.93495	0.850352	0.743076	0.55867	0.326438	0.141576	0.081008
CSNK2A2	0.999992	0.976438	0.94281	0.904222	0.782379	0.472543	0.213196	0.11152	0.0804846	0.0860276	0.999992	0.933732	0.93283	0.887864	0.772703	0.440194	0.204077	0.112102	0.0792711	0.0829188	0.999992	0.929615	0.941949	0.893067	0.725375	0.435511	0.228226	0.124933	0.1071	0.0961226	0.999992	0.9779	0.937434	0.878399	0.734662	0.41972	0.185624	0.0937037	0.0703355	0.0798384	0.999992	0.949357	0.949392	0.874779	0.771691	0.434521	0.209979	0.107013	0.0704088
CSNK2B	0.999992	1.05405	0.976689	0.926118	0.867487	0.709327	0.422883	0.240851	0.181294	0.134854	0.999992	0.970246	0.923509	0.819697	0.725273	0.507485	0.314037	0.147894	0.0970849	0.0901292	0.999992	1.01042	0.955394	0.897153	0.796544	0.614555	0.37392	0.176932	0.13369	0.108307	0.999992	0.985786	0.951544	0.882071	0.787795	0.550368	0.353476	0.172867	0.126995	0.0994214	0.999992	0.944006	0.909106	0.828216	0.742153	0.537387	0.328203	0.156864	0.0984209
CSPP1-3											0.999992	1.07544	1.10215	1.12474	1.02072	0.800013	0.517182	0.305917	0.183481	0.156224
CSRP1	0.999992	0.875456	1.07667	1.09966	1.1023	1.09577	0.986141	0.727975	0.721923	0.639395	0.999992	1.05197	1.15963	1.13241	1.25787	1.0888	1.17414	0.887362	0.812306	0.783523	0.999992	0.99899	0.936413	1.11041	1.14509	1.18266	1.02238	0.759727	0.789583	0.796057	0.999992	0.914809	1.02209	1.10603	1.19344	1.16246	0.996248	0.815869	0.775645	0.724571	0.999992	1.27575	1.21163	1.39003	1.19446	1.40288	1.16459	0.909945	0.948626
CST3	0.999992	0.992295	1.00644	0.989373	0.950544	0.745203	0.52641	0.354694	0.293484	0.217394	0.999992	0.919821	0.964675	0.973923	0.877442	0.700011	0.441701	0.248515	0.227125	0.227125	0.999992	0.965527	1.03923	1.01073	0.948006	0.765532	0.520456	0.337657	0.250392	0.171938	0.999992	0.916562	0.953308	0.960089	0.823557	0.642954	0.389021	0.252031	0.187561	0.182272	0.999992	0.922604	0.964595	0.922105	0.935999	0.761742	0.512596	0.311734	0.264222
CSTB	0.999992	1.03402	1.02709	1.11102	1.06334	0.79543	0.413232	0.172701	0.113817	0.0883527	0.999992	1.00241	1.06487	1.15371	1.16399	0.985997	0.468725	0.191114	0.102429	0.0684982	0.999992	1.02919	1.0242	1.11286	1.09034	0.883604	0.463189	0.186386	0.0997135	0.075815	0.999992	1.04274	1.05296	1.08951	1.09535	0.812694	0.421604	0.159943	0.113318	0.0888767	0.999992	1.03879	0.979797	1.10531	1.10861	0.885004	0.40143	0.159523	0.0885788
CSTF1	0.999992	0.956409	0.961815	0.909087	0.874664	0.683701	0.43692	0.274927	0.208935	0.187168	0.999992	0.976332	0.972442	0.951769	0.915979	0.706553	0.494817	0.301865	0.215546	0.15382	0.999992	0.957365	0.968048	0.93147	0.885961	0.693915	0.445504	0.25797	0.191302	0.132676	0.999992	0.961251	0.99652	0.92521	0.925736	0.699534	0.472946	0.282727	0.211007	0.156664	0.999992	1.00898	1.00032	0.980882	0.941537	0.737799	0.492304	0.301099	0.221068
CSTF2	0.999992	0.93471	1.01222	0.949636	0.94029	0.691901	0.382524	0.224588	0.162595	0.153455	0.999992	0.938079	0.967782	0.946657	0.902145	0.654216	0.404427	0.239736	0.190607	0.169443	0.999992	1.01042	1.00601	0.932287	0.935232	0.715207	0.420239	0.233658	0.17653	0.127261	0.999992	0.98491	0.946253	0.949075	0.815383	0.584316	0.39692	0.261724	0.260828	0.230477	0.999992	0.992926	0.977517	0.928975	0.871384	0.673064	0.375845	0.210038	0.152931
CSTF2T	0.999992	0.746099	0.846133	0.722566	0.782379	0.602723	0.342166	0.20755	0.127637	0.104628											0.999992	0.925535	0.887377	0.890616	0.832128	0.608748	0.295599	0.168828	0.137383	0.159753											0.999992	0.921075	0.921268	0.823636	0.76523	0.516105	0.35467	0.251248	0.224854
CSTF3-1	0.999992	1.00899	0.995694	0.947203	0.96695	0.6632	0.21846	0.114617	0.0861754	0.0790524	0.999992	1.06936	0.994967	0.968811	0.981194	0.698142	0.243215	0.138439	0.0979755	0.0781119	0.999992	1.01042	1.01471	0.988666	1.02009	0.713271	0.301494	0.172205	0.119656	0.104246	0.999992	0.993672	1.0265	0.946321	0.986021	0.638839	0.244866	0.142979	0.0967113	0.097915	0.999992	1.01051	1.02008	0.967142	0.939691	0.657102	0.248799	0.129612	0.101449
CTBP1-1	0.999992	0.95474	0.98082	0.992616	1.02437	0.894859	0.61239	0.361664	0.213813	0.129041	0.999992	1.00763	1.04002	1.04465	1.14818	0.974782	0.736169	0.426123	0.241376	0.147812	0.999992	0.976953	1.0068	1.05321	1.14418	1.05103	0.736049	0.420045	0.258516	0.148922	0.999992	0.995425	1.04326	1.05004	1.15666	0.945399	0.682267	0.39501	0.251059	0.162689	0.999992	1.05561	1.03985	1.0847	1.08461	0.90008	0.610527	0.36092	0.211983
CTBP2-2	0.999992	1.04404	1.03122	1.05749	1.03052	0.796455	0.506231	0.266408	0.150401	0.115091	0.999992	1.01719	1.01594	1.03186	1.06222	0.85235	0.539547	0.300514	0.192388	0.149014	0.999992	1.00552	1.01866	1.05485	1.09673	0.905864	0.57267	0.303891	0.197211	0.154338	0.999992	0.9779	0.886286	0.962843	0.845015	0.768458	0.477883	0.240722	0.129925	0.103941	0.999992	1.03879	1.03605	1.08622	1.15569	0.920475	0.613174	0.33101	0.215012
CTCF-1	0.999992	1.07659	1.07171	1.09155	1.06026	0.809781	0.522023	0.330687	0.24308	0.197631	0.999992	1.00328	1.05244	1.08043	1.05135	0.788798	0.560048	0.323475	0.262753	0.227125	0.999992	1.01368	1.07086	1.07936	1.07301	0.866184	0.570986	0.347111	0.240051	0.257229	0.999992	0.97089	1.02298	1.01516	0.992151	0.770516	0.518365	0.321501	0.231521	0.188298	0.999992	0.92719	0.983598	0.982409	0.922153	0.719177	0.434074	0.274512	0.198356
CTDP1	0.999992	1.00314	0.966773	0.806906	0.539359	0.343388	0.206177	0.103775	0.0845495	0.0848651	0.999992	0.995459	0.973219	0.788171	0.55433	0.385987	0.274899	0.17153	0.136275	0.140601	0.999992	1.00307	0.985448	0.843226	0.643257	0.450028	0.283809	0.175581	0.12852	0.119138	0.999992	1.01733	0.984174	0.891249	0.704009	0.562713	0.400869	0.267379	0.221752	0.219932	0.999992	1.06096	0.972196	0.927449	0.839999	0.657989	0.382903	0.239949	0.202141
CTDSPL2																															0.999992	0.990167	0.91186	0.802216	0.541545	0.269526	0.154029	0.088857	0.0713124	0.150638	0.999992	0.906552	0.908346	0.872489	0.691384	0.266033	0.111165	0.100366	0.0439109
CTH	0.999992	1.0215	1.0337	1.07696	1.09102	0.939961	0.717672	0.546756	0.518679	0.497565	0.999992	0.966769	0.997297	0.995225	1.02467	0.905622	0.713804	0.557809	0.546882	0.550389	0.999992	0.9541	1.00601	0.993568	0.940706	0.774243	0.531404	0.342384	0.329424	0.32086	0.999992	1.06815	1.04591	1.11246	1.17505	1.12337	0.960703	0.715703	0.707263	0.718545	0.999992	0.981461	0.972956	0.911419	0.904614	0.728045	0.50642	0.325692	0.280878
CTIF-2											0.999992	0.918083	0.947587	0.940692	0.892264	0.623374	0.372744	0.186386	0.130931	0.141803	0.999992	1.0096	1.05821	1.04586	1.00275	0.742305	0.382341	0.147218	0.107838	0.0893534	0.999992	1.00769	1.09176	1.05922	0.937997	0.681017	0.382109	0.163174	0.12211	0.114485
CTNNA1	0.999992	1.02985	1.05353	1.11507	1.12691	0.899984	0.480788	0.189738	0.152839	0.0964905	0.999992	1.00763	1.02914	1.129	1.07605	0.904687	0.461271	0.188412	0.118461	0.0829188	0.999992	1.01368	1.02341	1.08998	1.11954	0.91651	0.44803	0.174906	0.115963	0.092061	0.999992	1.00944	1.00358	1.08033	1.08309	0.903222	0.459123	0.189831	0.128948	0.0888767	0.999992	0.994455	1.01248	1.06409	1.06615	0.881457	0.456131	0.198739	0.136275
CTNNAL1	0.999992	1.10913	1.11716	0.815827	0.478861	0.27061	0.137744	0.0712486	0.0463396	0.047664	0.999992	0.968508	1.01749	0.962846	0.886335	0.663562	0.391381	0.249866	0.185263	0.182662	0.999992	1.0651	1.04476	0.960068	0.970816	0.762629	0.549932	0.318748	0.231188	0.227445											0.999992	1.02656	1.04213	0.878595	0.774461	0.519652	0.33879	0.200733	0.143089
CTNNB1	0.999992	0.998137	1.01222	1.02019	1.07769	0.91741	0.634324	0.332235	0.18861	0.132529	0.999992	1.02154	1.05322	1.05402	1.11953	0.984128	0.695167	0.355215	0.166558	0.121374	0.999992	1.02347	1.0503	1.08672	1.12137	0.971674	0.66615	0.339683	0.192041	0.138092	0.999992	1.01558	1.04767	1.07115	1.15155	1.03078	0.739534	0.385316	0.215891	0.161183	0.999992	1.06248	1.07329	1.13202	1.18431	1.0464	0.721693	0.368896	0.193056
CTNNBL1	0.999992	1.06907	0.897364	0.62444	0.483988	0.297261	0.189508	0.0944819	0.0894273	0.0778899	0.999992	1.04762	0.894771	0.511246	0.372518	0.232714	0.126733	0.0675313	0.0605667	0.0624896	0.999992	0.986747	0.877096	0.549894	0.4334	0.297116	0.188644	0.125608	0.101191	0.106953	0.999992	1.00594	0.873057	0.569996	0.442432	0.281871	0.17575	0.114706	0.0869425	0.221438	0.999992	0.993691	0.860458	0.519829	0.408923	0.295297	0.191451	0.130277	0.102963
CTNND1-1											0.999992	1.00154	0.975549	0.864005	0.715392	0.448605	0.291672	0.170854	0.14251	0.116567																					0.999992	0.981461	0.963835	0.822872	0.663692	0.389295	0.232036	0.132271	0.104478
CTNND1-3	0.999992	0.992295	0.978341	0.845833	0.703423	0.448967	0.281629	0.175798	0.140645	0.102303											0.999992	1.01695	0.990193	0.904507	0.766434	0.510032	0.344444	0.200568	0.163235	0.115076	0.999992	1.02171	0.985938	0.874728	0.759185	0.479386	0.301145	0.173675	0.129925	0.106953
CTPS1	0.999992	0.976438	0.986604	0.997482	0.982331	0.744178	0.502721	0.29119	0.213	0.122066	0.999992	1.00676	1.01205	1.03783	0.992063	0.741133	0.484567	0.278229	0.187935	0.114164	0.999992	1.01205	1.01155	1.03769	1.02556	0.810051	0.528878	0.280255	0.198688	0.0988302	0.999992	1.00506	1.01592	1.01792	1.06981	0.846642	0.564771	0.335233	0.242267	0.135575	0.999992	1.03879	1.04441	1.05798	1.04769	0.808741	0.56112	0.324363	0.240753
CTPS2	0.999992	0.973934	0.987431	1.00559	1.01822	0.851807	0.641343	0.434462	0.346328	0.16508	0.999992	1.03632	1.04623	1.06936	1.06518	0.88693	0.645779	0.415318	0.312631	0.149014	0.999992	0.989196	0.99652	1.02053	1.03195	0.897154	0.65436	0.406539	0.325731	0.129969	0.999992	1.01908	1.0265	1.05555	1.06265	0.883676	0.674368	0.444285	0.333117	0.153651	0.999992	1.03191	1.04289	1.04806	1.03846	0.87791	0.667874	0.458628	0.347501
CTR9	0.999992	0.996468	0.979994	0.855564	0.693169	0.486893	0.342166	0.243175	0.216252	0.170893
CTSA	0.999992	0.985618	1.01883	1.03073	1.03155	0.830282	0.58607	0.343852	0.20487	0.15578	0.999992	1.0511	1.06176	1.08981	1.11162	0.945809	0.694235	0.399785	0.221781	0.171846	0.999992	1.06673	1.0503	1.11858	1.20257	1.00942	0.74026	0.409915	0.247437	0.192245	0.999992	1.048	1.04855	1.05738	1.17096	1.0421	0.815561	0.436207	0.262781	0.213907	0.999992	1.02885	1.0102	1.05416	1.12061	0.913381	0.644053	0.377537	0.221068
CTSB	0.999992	0.990626	1.02379	1.09885	1.13922	1.04144	0.797511	0.500289	0.26503	0.152292	0.999992	0.988504	1.00895	1.01056	1.05036	0.910295	0.721259	0.449083	0.25919	0.17425	0.999992	0.989196	0.963303	1.01318	1.02556	0.962964	0.739418	0.449759	0.245221	0.15163	0.999992	0.983157	0.974473	1.02709	1.00135	0.924825	0.715838	0.43863	0.21003	0.128043	0.999992	0.984518	1.01704	1.04806	1.04861	0.984323	0.756101	0.457299	0.224854
CTSC-1	0.999992	1.14585	1.12377	1.23834	1.22535	1.01274	0.80102	0.542884	0.422747	0.230182	0.999992	1.01198	1.06332	1.09407	1.17684	1.06637	0.888994	0.63547	0.513036	0.21631	0.999992	1.01042	1.02578	1.08263	1.14965	1.09652	0.885112	0.63682	0.536237	0.228799	0.999992	0.993672	1.02915	1.13081	1.21797	1.1172	0.872828	0.637347	0.507979	0.236502	0.999992	1.03344	1.05733	1.07477	1.08369	1.03132	0.75169	0.551018	0.461064
CTSD	0.999992	1.02902	1.04527	1.07858	1.09615	0.947136	0.748379	0.494094	0.347141	0.152292	0.999992	1.00241	1.02448	1.06424	1.12842	0.971043	0.775307	0.519316	0.338461	0.140601	0.999992	1.02674	1.05267	1.07691	1.16516	1.06265	0.868269	0.592925	0.409933	0.170584	0.999992	1.03047	1.02298	1.08951	1.15461	1.06679	0.889613	0.609074	0.396614	0.165702	0.999992	0.991398	1.01856	1.06638	1.14554	1.0393	0.824918	0.562983	0.411096
CTSH	0.999992	1.04237	1.07254	1.12643	1.1505	1.03631	0.813303	0.506485	0.294297	0.182518	0.999992	1.04328	1.04545	1.09747	1.13139	1.02805	0.801399	0.469343	0.27255	0.155022	0.999992	0.982666	1.00917	1.01563	1.03834	0.905864	0.720048	0.445707	0.264425	0.161107	0.999992	0.999806	1.00181	1.08308	1.04835	0.96906	0.692141	0.415205	0.242267	0.146119	0.999992	0.973053	0.979797	0.997675	1.03846	0.97989	0.741985	0.451981	0.249081
CTSS-1	0.999992	0.970596	0.965947	0.997482	1.0336	0.862058	0.576419	0.327589	0.272347	0.227857	0.999992	0.942426	0.9872	1.00801	0.968349	0.773844	0.514386	0.297813	0.238704	0.212705	0.999992	0.942674	0.975166	0.921665	0.884136	0.712303	0.461505	0.31267	0.222324	0.216614	0.999992	0.970013	1.01769	1.02526	1.02587	0.840469	0.556872	0.320693	0.245197	0.219932	0.999992	1.03344	0.99728	1.10302	1.09384	0.891212	0.587588	0.385513	0.308133
CTSV											0.999992	1.00068	1.04235	1.09918	1.05234	0.754218	0.484567	0.198542	0.132712	0.0961378																					0.999992	0.989105	1.00412	1.02897	1.01077	0.702328	0.364375	0.180128	0.13249
CTSZ	0.999992	0.943056	0.991562	0.999104	0.937214	0.765704	0.505353	0.312874	0.176416	0.144154	0.999992	0.975463	0.959238	0.976479	0.950563	0.776648	0.547002	0.340358	0.201295	0.162232	0.999992	0.866771	0.932458	0.942092	0.976291	0.883604	0.620673	0.411266	0.245221	0.173291	0.999992	0.954241	0.998284	0.994968	1.08002	0.861044	0.552923	0.326348	0.21296	0.185285	0.999992	1.05943	1.12194	1.14653	1.04492	0.944418	0.593764	0.353609	0.239238
CTTN-1	0.999992	1.00648	1.05684	1.12724	1.17818	1.07117	0.883491	0.64511	0.570709	0.570805	0.999992	0.99459	1.03613	1.13411	1.16894	1.07852	0.858243	0.604405	0.580728	0.575625	0.999992	1.01205	1.02736	1.09489	1.1387	1.03265	0.811002	0.565912	0.525896	0.522582	0.999992	1.02609	1.0362	1.1611	1.17301	1.12543	0.881714	0.64704	0.596875	0.567907	0.999992	0.953943	0.979037	1.04729	1.02092	0.97989	0.76757	0.554342	0.517845
CTTNBP2NL	0.999992	0.87796	0.912237	0.867728	0.710601	0.462293	0.26496	0.155663	0.127637	0.163918											0.999992	0.931248	0.954603	0.869372	0.678841	0.468417	0.28044	0.170854	0.113009	0.109661	0.999992	1.00944	1.11293	1.0326	0.774512	0.502018	0.311019	0.189831	0.141648	0.0949022	0.999992	1.00516	0.988919	1.04348	0.995999	0.949739	0.755219	0.542378	0.255137
CTU1	0.999992	0.963085	0.943637	0.922063	0.899274	0.666275	0.433411	0.260212	0.203244	0.17438
CTU2-1											0.999992	0.942426	0.949141	0.914278	0.900169	0.680385	0.413746	0.232983	0.166558	0.204293	0.999992	1.00389	1.03844	1.05893	1.06206	0.871991	0.574354	0.342384	0.239312	0.166522	0.999992	0.978776	1.00975	1.01792	1.04018	0.865159	0.561809	0.311807	0.209053	0.209387	0.999992	0.978403	0.972196	1.00149	0.99046	0.787459	0.512596	0.285147	0.194571
CUEDC2	0.999992	1.10913	1.09981	0.984507	0.884918	0.572997	0.366732	0.211423	0.189423	0.182518																					0.999992	0.948983	0.976237	0.950911	0.906322	0.645011	0.362362	0.184984	0.142625	0.189804	0.999992	0.727687	0.719836	0.714479	0.611076	0.399937	0.353788	0.168164	0.105992
CUL1	0.999992	1.04153	1.04114	1.05587	1.07257	0.883584	0.656258	0.412777	0.236576	0.117416	0.999992	0.998937	1.01904	1.02505	1.03752	0.880388	0.662552	0.437603	0.223562	0.120172	0.999992	0.964711	0.975166	0.981312	1.00275	0.891347	0.662781	0.449759	0.218631	0.128615	0.999992	0.99893	1.02298	1.02618	1.04733	0.871331	0.639811	0.427321	0.192446	0.105447	0.999992	1.00516	1.0216	1.02058	0.998768	0.845986	0.602587	0.40346	0.193056
CUL2-2	0.999992	1.01984	1.01305	1.04533	1.04796	0.877433	0.467627	0.168828	0.110565	0.101141	0.999992	1.03545	0.998073	1.00971	1.03258	0.863565	0.442633	0.155322	0.105101	0.0901292	0.999992	1.01123	1.04793	1.07691	1.10312	0.915542	0.488454	0.173555	0.116702	0.0961226	0.999992	0.99893	1.02915	1.02434	1.08105	0.870302	0.4453	0.148634	0.101596	0.0949022	0.999992	1.07089	1.05885	1.11447	1.15569	0.910721	0.49848	0.191427	0.13249
CUL3	0.999992	1.04237	1.02296	1.06155	1.09307	0.92356	0.50974	0.157986	0.11463	0.106953	0.999992	1.01198	1.00118	1.03272	1.07506	0.93366	0.507863	0.191114	0.11668	0.132189	0.999992	0.995725	1.00047	1.04913	1.10768	0.954254	0.521298	0.16275	0.124826	0.111015	0.999992	0.989291	1.00093	0.995886	1.04426	0.911451	0.514416	0.183369	0.141648	0.137081	0.999992	1.03344	1.0254	1.0534	1.09292	0.88057	0.509949	0.183451	0.128704
CUL4A-1	0.999992	1.05405	1.07254	1.10858	0.910553	0.38644	0.213196	0.116166	0.0975571	0.0883527	0.999992	1.03371	1.07419	1.10344	0.874478	0.450474	0.249738	0.228256	0.0997569	0.352105	0.999992	1.05775	1.07324	1.13492	0.985415	0.476159	0.272018	0.145868	0.103407	0.100184	0.999992	1.03924	1.08824	1.07023	0.954345	0.41972	0.245853	0.126823	0.0976882	0.0843575	0.999992	1.04796	1.05885	1.09996	0.97846	0.434521	0.243505	0.128948	0.0984209
CUL4B	0.999992	1.04487	1.02296	1.09155	1.14742	0.995313	0.652748	0.229235	0.130889	0.097653	0.999992	1.03632	1.04623	1.07958	1.12546	0.983193	0.62155	0.210698	0.120243	0.109357	0.999992	1.01286	1.02895	1.09162	1.1533	1.03845	0.648465	0.19449	0.120395	0.100184	0.999992	1.01733	1.02739	1.05555	1.15564	1.00815	0.661533	0.213257	0.125041	0.100928	0.999992	0.987576	1.01552	1.04424	1.04861	0.893872	0.546122	0.191427	0.118862
CUL5	0.999992	0.950567	0.975036	0.993427	0.986433	0.863083	0.636079	0.31907	0.116256	0.108116	0.999992	1.01111	1.00506	1.01397	0.995028	0.846742	0.618755	0.284307	0.11668	0.102146	0.999992	0.933696	0.987029	0.964153	0.931582	0.751015	0.526351	0.251217	0.135167	0.129969	0.999992	0.984033	1.03268	1.00048	1.00135	0.843555	0.635861	0.290805	0.156301	0.135575	0.999992	0.995984	1.0064	1.00149	1.00154	0.82293	0.584942	0.276506	0.124919
CUTA-2	0.999992	1.06741	1.03205	1.05263	1.04488	0.78928	0.460609	0.276476	0.232511	0.237157	0.999992	0.989373	1.05244	1.06595	1.07111	0.926183	0.659757	0.40924	0.352712	0.25116	0.999992	1.0447	1.09696	1.0859	1.11589	0.926188	0.679625	0.470018	0.373002	0.243691											0.999992	0.974581	1.04821	1.03584	1.06892	0.90008	0.668757	0.420077	0.384599
CUX1	0.999992	0.962251	0.984952	0.99586	0.92696	0.455117	0.247413	0.141723	0.109752	0.102303	0.999992	0.90765	0.907198	0.884455	0.738119	0.43739	0.249738	0.155322	0.119352	0.129786	0.999992	0.876565	0.88105	0.829335	0.797456	0.468417	0.341076	0.203945	0.150678	0.162461	0.999992	1.03836	1.00798	0.979365	0.897126	0.493789	0.300158	0.184176	0.167047	0.171728
CUX1-3	0.999992	0.948898	0.979994	0.892057	0.761871	0.53712	0.33427	0.220716	0.178042	0.17903
CWC15	0.999992	0.904666	0.928763	0.803663	0.696245	0.459217	0.298299	0.188964	0.160969	0.23832											0.999992	0.949203	1.01629	1.05158	1.1825	1.16814	1.04765	0.835362	0.861229	0.714827	0.999992	0.874502	0.851892	1.0069	1.1025	1.13571	1.01995	0.861105	0.887009	0.813447
CWC27
CWF19L1-1	0.999992	1.01399	1.00396	1.00965	0.814166	0.496119	0.307072	0.187415	0.147149	0.132529	0.999992	1.00502	1.00972	0.972219	0.823096	0.528046	0.33081	0.19449	0.149635	0.152619	0.999992	1.02347	1.01076	1.00092	0.835778	0.497451	0.30402	0.168153	0.119656	0.119138	0.999992	0.995425	0.999166	0.949075	0.758163	0.407376	0.245853	0.145402	0.114295	0.120511	0.999992	1.04185	1.05505	1.01142	0.846461	0.525859	0.360846	0.235296	0.187757
CWF19L2	0.999992	1.01483	0.98991	0.821504	0.787506	0.511494	0.532551	0.324491	0.405675	1.37528											0.999992	1.00062	0.960139	0.854665	0.815705	0.681333	0.489296	0.30254	0.180223	0.115076	0.999992	1.02522	0.953308	0.819656	0.62431	0.458812	0.263626	0.149441	0.118203	0.242528	0.999992	0.969995	0.918227	0.769439	0.646153	0.447823	0.282325	0.152876	0.113563
CXADR-1	0.999992	0.996468	0.987431	0.983696	0.922858	0.776979	0.594843	0.412777	0.407301	0.32551	0.999992	1.02763	1.0105	1.0276	1.03653	0.859827	0.629005	0.40924	0.366072	0.288413	0.999992	1.02347	1.04872	1.09407	1.11589	0.957157	0.736892	0.49568	0.458682	0.35606	0.999992	1.03398	1.0318	1.09685	1.03507	0.88059	0.612165	0.392586	0.34777	0.289226	0.999992	0.973817	0.971436	0.977065	0.919384	0.849533	0.622879	0.422071	0.400497
CXORF38	0.999992	0.999806	1.04527	1.01289	0.952595	0.534045	0.328129	0.184317	0.127637	0.127879	0.999992	0.955467	0.992637	0.979888	0.920919	0.538326	0.294468	0.166802	0.112227	0.108155	0.999992	0.88391	0.903986	0.910226	0.857676	0.515839	0.29223	0.140465	0.0974976	0.0785227	0.999992	1.00857	1.0362	1.07299	0.963542	0.595632	0.336691	0.187407	0.140671	0.119004	0.999992	0.908845	1.0178	0.953402	0.829845	0.493048	0.27262	0.143571	0.102206
CXORF56-1	0.999992	1.00148	0.979168	0.939093	0.788531	0.469468	0.219337	0.109196	0.0772327	0.0674271	0.999992	0.957205	0.990306	0.981592	0.833965	0.535523	0.25533	0.137089	0.0997569	0.0877257	0.999992	1.01858	1.02578	1.02625	0.906034	0.601006	0.339391	0.166127	0.129997	0.11643	0.999992	1.04449	0.966536	0.965597	0.809252	0.505105	0.238942	0.1244	0.0918269	0.0813447	0.999992	0.954708	0.971436	0.957219	0.823384	0.55867	0.320262	0.179463	0.133247
CYB5A-1	0.999992	0.952236	1.00313	1.03154	1.0859	0.91946	0.778209	0.565342	0.429251	0.231345	0.999992	0.996328	1.01671	1.04465	1.08593	1.01684	0.846129	0.588198	0.486315	0.245151	0.999992	0.989196	1.00601	1.04668	1.10038	0.970707	0.880059	0.656404	0.505215	0.253168	0.999992	0.985786	1.00093	1.09226	1.13111	1.08119	0.859005	0.638963	0.507002	0.254579	0.999992	0.98299	1.00336	0.993095	1.01723	0.883231	0.691696	0.486545	0.430024
CYB5B	0.999992	0.93471	0.953552	1.03235	1.08897	0.965587	0.843133	0.649757	0.548759	0.384799	0.999992	0.997198	0.956908	1.00545	1.19166	1.19628	0.819105	0.563887	0.539756	0.33528	0.999992	0.967159	0.953021	1.03034	1.12867	1.02297	0.819424	0.673963	0.520726	0.347937	0.999992	0.991043	0.926852	1.06656	1.1025	1.05856	0.751383	0.532334	0.483557	0.307302	0.999992	1.05713	1.01096	1.03279	1.29231	1.09783	0.808155	0.636097	0.637465
CYB5R1	0.999992	1.01232	1.04445	1.04695	1.10128	0.897934	0.620286	0.336882	0.165034	0.145317	0.999992	0.97894	0.974772	0.988409	1.0138	0.848612	0.544206	0.298488	0.131822	0.126181	0.999992	0.941042	0.961721	0.985397	1.08852	0.93393	0.656886	0.320098	0.138122	0.115076	0.999992	0.999806	1.03003	1.0069	1.12498	0.899107	0.627962	0.294036	0.128948	0.115992	0.999992	1.00516	1.02997	1.02134	1.04677	0.877023	0.593764	0.340315	0.174129
CYB5R2	0.999992	0.9731	0.997346	1.00802	1.04898	0.861033	0.649239	0.457695	0.395919	0.275521	0.999992	0.971985	0.99419	1.01567	1.03455	0.880388	0.668143	0.463265	0.41506	0.264379	0.999992	0.987563	1.00997	1.00664	1.07574	0.960061	0.756261	0.56051	0.511862	0.32086	0.999992	0.994548	1.03356	1.02618	1.05755	0.899107	0.693128	0.48629	0.436666	0.239515	0.999992	1.00669	1.03985	1.06485	1.12061	0.958607	0.734044	0.508479	0.461821
CYB5R3-3	0.999992	1.00481	1.00726	1.03803	1.04386	0.881533	0.674682	0.425943	0.168286	0.0988155	0.999992	1.04588	1.04856	1.09918	1.1551	1.0159	0.762261	0.471369	0.162105	0.109357	0.999992	0.996541	1.02578	1.07528	1.16516	1.04136	0.834582	0.516615	0.190564	0.135384	0.999992	0.984033	1.05561	1.02985	1.09229	0.924825	0.716825	0.448324	0.171931	0.128043	0.999992	1.11905	1.1037	1.19614	0.982153	1.07832	0.824918	0.530413	0.211226
CYB5R4	0.999992	1.01399	1.04031	1.06641	1.02642	0.762629	0.385157	0.164182	0.126011	0.117416	0.999992	1.05458	1.08118	1.06084	1.07902	0.78319	0.407223	0.185711	0.13004	0.115365	0.999992	1.05041	1.06612	1.09979	1.05932	0.823601	0.399185	0.176932	0.144031	0.128615	0.999992	0.973518	1.0168	1.00415	1.01259	0.749941	0.366311	0.123592	0.0898732	0.0843575	0.999992	1.00669	1.01932	1.05416	0.992307	0.76795	0.379374	0.173481	0.136275
CYBA	0.999992	0.948063	1.01057	0.999915	0.99156	0.748278	0.476401	0.344627	0.221129	0.219719											0.999992	1.07	1.10171	1.08753	1.07848	0.803277	0.501928	0.300514	0.21937	0.165168	0.999992	0.921819	0.92597	0.972022	0.845015	0.690275	0.409755	0.329579	0.177793	0.197336	0.999992	0.928719	0.977517	0.990805	1.02831	0.777704	0.50642	0.325028	0.208198
CYBC1-1																					0.999992	1.00062	1.04081	1.10061	1.17064	1.06845	0.794159	0.51729	0.381866	0.315444	0.999992	0.917438	0.989465	0.973857	1.05959	0.845613	0.602291	0.355428	0.204168	0.134068	0.999992	1.07319	1.04061	1.11752	1.29877	0.966588	0.6467	0.375543	0.216526
CYC1	0.999992	0.9731	1.00478	0.986129	0.944392	0.721627	0.479033	0.293513	0.161782	0.0906778	0.999992	0.942426	0.950694	0.923651	0.881395	0.649543	0.437042	0.266073	0.14251	0.105752	0.999992	1.00062	1.01946	1.01236	0.995452	0.739402	0.506981	0.294437	0.161019	0.11643	0.999992	1.03223	1.01151	1.01975	0.982955	0.737597	0.479858	0.269802	0.141648	0.105447	0.999992	1.04261	1.01932	1.02897	0.991383	0.727158	0.461425	0.281159	0.138546
CYCS	0.999992	1.03986	1.06758	1.13453	1.0941	0.833357	0.657135	0.532816	0.452828	0.399912	0.999992	0.965899	1.13244	1.14604	1.14127	1.13366	0.72685	0.49703	0.522833	0.371332	0.999992	0.945123	1.01708	0.994385	1.01188	0.856506	0.794159	0.653028	0.576122	0.697227	0.999992	1.01996	0.978883	1.12072	1.0647	0.930997	0.734597	0.512947	0.61739	0.607073	0.999992	1.02427	1.00032	1.02745	1.16492	0.9054	0.735809	0.535066	0.685918
CYFIP1-1	0.999992	1.05489	1.04114	1.05668	0.94029	0.564796	0.29479	0.172701	0.135767	0.117416	0.999992	1.01024	0.978656	0.977332	0.939693	0.612159	0.336401	0.210698	0.160324	0.155022	0.999992	1.0096	1.0242	1.014	0.941619	0.605845	0.353708	0.205971	0.159542	0.143507	0.999992	1.01032	1.01769	0.982118	0.949237	0.574029	0.313981	0.177714	0.136764	0.112979	0.999992	1.03955	1.02312	1.03584	0.965537	0.560444	0.292912	0.16617	0.126433
CYP20A1	0.999992	1.06657	1.07419	1.08993	1.02847	0.753404	0.450958	0.25634	0.176416	0.140667	0.999992	0.908519	0.912635	0.93984	0.985146	0.880388	0.558184	0.268775	0.154979	0.158627											0.999992	0.973518	1.02827	1.02342	1.08922	0.91248	0.558847	0.206794	0.0859656	0.0888767
CYP2S1-2	0.999992	0.994799	1.00809	1.00721	1.0418	0.817981	0.643975	0.455372	0.373969	0.17438											0.999992	1.07897	0.999684	0.967422	0.898735	0.847796	0.562564	0.41059	0.322038	0.171938	0.999992	0.925324	1.01151	0.946321	0.909387	0.770516	0.550948	0.384508	0.28818	0.210894	0.999992	1.10529	1.06645	1.16103	1.28215	1.18828	0.989019	0.775015	0.634436
CYP51A1-1	0.999992	1.08076	0.988257	0.810961	0.582426	0.351588	0.236007	0.115392	0.0934922	0.0848651	0.999992	1.04936	0.978656	0.778798	0.523699	0.308416	0.197554	0.0965698	0.0703643	0.0684982	0.999992	1.02756	0.926922	0.77214	0.58395	0.368733	0.235805	0.124933	0.0945431	0.0812303	0.999992	1.05413	0.970946	0.782023	0.524175	0.297302	0.167852	0.0815869	0.0556823	0.0497107	0.999992	1.03955	0.99728	0.827452	0.599999	0.350277	0.201156	0.110337	0.0855505
CZIB	0.999992	0.928034	0.966773	1.021	1.01309	0.66115	0.285139	0.163407	0.12032	0.0964905	0.999992	0.990243	1.00429	1.06595	1.01874	0.623374	0.272103	0.138439	0.0988662	0.0949361	0.999992	0.932064	0.945903	1.08917	1.05932	0.657138	0.269492	0.13979	0.0974976	0.0961226	0.999992	0.948107	0.976237	1.01057	1.03609	0.609006	0.262638	0.128439	0.102573	0.0933958	0.999992	0.986047	0.975237	1.04958	1.03754	0.626952	0.277913	0.158858	0.108263
D2HGDH	0.999992	1.04738	1.01553	0.969099	0.914655	0.723677	0.545712	0.317521	0.175603	0.127879	0.999992	1.01459	0.947587	0.80862	0.78456	0.690665	0.512523	0.291735	0.153198	0.103348	0.999992	1.01939	1.02025	1.02543	1.05293	0.907799	0.682151	0.39911	0.217154	0.119138	0.999992	1.00331	1.00005	0.980283	0.987043	0.865159	0.658571	0.373199	0.206122	0.161183	0.999992	1.00516	1.01856	0.972485	1.01815	0.901853	0.651111	0.401466	0.266493
DAAM1	0.999992	0.953905	0.997346	0.937471	0.844928	0.579147	0.357081	0.202129	0.156904	0.136017	0.999992	0.955467	0.985646	0.96029	0.815191	0.547672	0.261853	0.163426	0.118461	0.0961378	0.999992	1.02184	0.968839	0.953531	0.879574	0.641654	0.263597	0.14114	0.120395	0.111015	0.999992	1.06728	1.0362	1.04362	0.908365	0.655299	0.362362	0.239106	0.174862	0.150638	0.999992	0.982225	0.982078	0.950349	0.866768	0.539161	0.314086	0.170158	0.134004
DAB2IP-1											0.999992	0.99372	0.931276	0.793283	0.542473	0.328977	0.205009	0.114128	0.0757084	0.0769102	0.999992	1.05531	1.02499	0.907775	0.720813	0.475191	0.288019	0.169504	0.114486	0.0974764											0.999992	1.03573	1.07785	0.983172	0.991383	0.731592	0.571708	0.394154	0.338416
DACH1-1	0.999992	0.983115	0.956031	0.799608	0.674712	0.466393	0.266714	0.145595	0.11463	0.102303	0.999992	0.955467	0.87846	0.621164	0.436745	0.445801	0.606641	0.186386	0.679594	0.0841206	0.999992	0.981034	0.928504	0.751713	0.594899	0.397767	0.251806	0.15127	0.11744	0.092061	0.999992	0.990167	0.832491	0.569078	0.34945	0.242779	0.152054	0.0977427	0.0693586	0.0542298	0.999992	0.942478	0.913667	0.764096	0.656307	0.467332	0.274384	0.137588	0.116591
DAD1	0.999992	0.955574	0.943637	0.968288	1.09	0.971737	0.583438	0.379476	0.312996	0.258083	0.999992	1.00502	0.987976	0.996929	1.12645	0.998147	0.625278	0.369396	0.344696	0.273993	0.999992	0.972056	0.965675	1.08998	1.18888	1.01329	0.602146	0.394383	0.327947	0.259937	0.999992	1.05676	1.10323	1.06932	1.06265	0.797263	0.55786	0.305345	0.283296	0.204868	0.999992	1.05331	1.1189	1.09615	1.17877	0.818496	0.530241	0.330345	0.282392
DAG1											0.999992	1.02067	0.99186	1.16223	1.07408	0.784125	0.588935	0.334955	0.244939	0.241546	0.999992	0.944306	1.00047	0.980495	0.919721	0.753919	0.562564	0.359267	0.266641	0.278891	0.999992	0.944602	1.01328	1.0225	1.07594	0.933055	0.824447	0.553337	0.554869	0.497107	0.999992	0.936363	0.961554	0.900732	0.850153	0.68814	0.508185	0.30974	0.281635
DAGLB	0.999992	0.857096	0.850265	0.827991	0.812115	0.592472	0.317601	0.144821	0.0991831	0.097653																															0.999992	0.872155	0.937231	0.870962	0.939691	0.672178	0.429663	0.257895	0.175643
DAP3-1	0.999992	0.95474	0.939505	0.857186	0.703423	0.481768	0.229866	0.137076	0.0991831	0.0883527	0.999992	0.978071	0.960015	0.889568	0.72725	0.50655	0.270239	0.137089	0.105992	0.0841206	0.999992	0.976137	0.930876	0.865287	0.673367	0.448093	0.187802	0.103998	0.0672143	0.0622766	0.999992	0.988415	1.01592	0.888496	0.753054	0.508191	0.279424	0.159943	0.116249	0.100928	0.999992	1.08007	1.05277	0.988515	0.839076	0.56133	0.304381	0.161517	0.125676
DAPK3-1																																									0.999992	1.03802	1.03909	0.881649	0.728307	0.468219	0.310557	0.19608	0.165044
DARS1	0.999992	1.01817	1.01966	0.958556	0.834674	0.633474	0.400949	0.192836	0.118694	0.0871902	0.999992	1.01893	1.01827	0.93984	0.84187	0.647674	0.422132	0.214074	0.137166	0.0997429	0.999992	1.00552	0.982284	0.924934	0.791069	0.605845	0.372236	0.16275	0.100452	0.0744611	0.999992	0.979652	0.999166	0.915114	0.826623	0.635753	0.433452	0.218911	0.138717	0.106953	0.999992	1.07319	1.05049	1.00302	0.853845	0.681045	0.464954	0.231308	0.138546
DARS2	0.999992	1.0165	0.998173	0.982074	0.985407	0.824131	0.61239	0.384123	0.260965	0.168568	0.999992	1.0198	1.00817	0.985852	0.971313	0.790667	0.559116	0.332254	0.210202	0.128584	0.999992	0.985931	1.04318	1.16924	1.05385	0.833279	0.506139	0.271476	0.190564	0.136738	0.999992	0.98491	1.01416	0.9812	0.974781	0.79109	0.559834	0.316654	0.215891	0.162689	0.999992	1.01968	1.05809	1.06638	1.09754	0.840665	0.577883	0.330345	0.215012
DAXX-1
DAZAP1	0.999992	0.995633	1.03453	1.11102	1.11563	0.956361	0.557117	0.219941	0.121946	0.102303	0.999992	1.0285	1.04079	1.05657	1.06518	0.882257	0.561911	0.235684	0.145182	0.124979	0.999992	0.996541	1.00917	1.02053	1.01644	0.821665	0.505297	0.205295	0.120395	0.108307	0.999992	1.01295	1.01945	1.084	1.09024	0.92894	0.541074	0.223758	0.129925	0.105447	0.999992	1.00516	1.02997	1.06943	1.06523	0.93023	0.552298	0.22732	0.130975
DBI-5	0.999992	1.01316	1.07006	1.11102	1.0982	0.918435	0.690474	0.440657	0.384538	0.368524	0.999992	0.930254	1.13167	1.07191	1.06617	0.922445	0.627142	0.370072	0.262753	0.2091	0.999992	0.997357	1.09617	1.04668	0.971729	0.800373	0.627411	0.371422	0.250392	0.219322	0.999992	1.02171	1.03709	1.10695	1.02076	0.780803	0.616114	0.317462	0.252036	0.248553	0.999992	1.103	1.13486	1.12286	1.08184	0.948852	0.637877	0.388837	0.261194
[truncated: 4,636 more rows]
[truncated: 102 more columns]

## Sheet: Hits
Protein_ID	norm_rel_fc_126_DMSO_1	norm_rel_fc_127L_DMSO_1	norm_rel_fc_127H_DMSO_1	norm_rel_fc_128L_DMSO_1	norm_rel_fc_128H_DMSO_1	norm_rel_fc_129L_DMSO_1	norm_rel_fc_129H_DMSO_1	norm_rel_fc_130L_DMSO_1	norm_rel_fc_130H_DMSO_1	norm_rel_fc_131L_DMSO_1	norm_rel_fc_126_DMSO_2	norm_rel_fc_127L_DMSO_2	norm_rel_fc_127H_DMSO_2	norm_rel_fc_128L_DMSO_2	norm_rel_fc_128H_DMSO_2	norm_rel_fc_129L_DMSO_2	norm_rel_fc_129H_DMSO_2	norm_rel_fc_130L_DMSO_2	norm_rel_fc_130H_DMSO_2	norm_rel_fc_131L_DMSO_2	norm_rel_fc_126_DMSO_3	norm_rel_fc_127L_DMSO_3	norm_rel_fc_127H_DMSO_3	norm_rel_fc_128L_DMSO_3	norm_rel_fc_128H_DMSO_3	norm_rel_fc_129L_DMSO_3	norm_rel_fc_129H_DMSO_3	norm_rel_fc_130L_DMSO_3	norm_rel_fc_130H_DMSO_3	norm_rel_fc_131L_DMSO_3	norm_rel_fc_126_Mani_1	norm_rel_fc_127L_Mani_1	norm_rel_fc_127H_Mani_1	norm_rel_fc_128L_Mani_1	norm_rel_fc_128H_Mani_1	norm_rel_fc_129L_Mani_1	norm_rel_fc_129H_Mani_1	norm_rel_fc_130L_Mani_1	norm_rel_fc_130H_Mani_1	norm_rel_fc_131L_Mani_1	norm_rel_fc_126_Mani_2	norm_rel_fc_127L_Mani_2	norm_rel_fc_127H_Mani_2	norm_rel_fc_128L_Mani_2	norm_rel_fc_128H_Mani_2	norm_rel_fc_129L_Mani_2	norm_rel_fc_129H_Mani_2	norm_rel_fc_130L_Mani_2	norm_rel_fc_130H_Mani_2
[truncated: 18 more rows]
[truncated: 102 more columns]
