# Supplementary material for: UGT8 mediated sulfatide synthesis modulates BAX localization and dictates apoptosis sensitivity of colorectal cancer
Source: Cell Death Differ. 2024 Nov 23;32(4):657–71. doi: 10.1038/s41418-024-01418-y (PMC11982410; doi:10.1038/s41418-024-01418-y)
Supplement: Supplementary file 5 — Supplementary Table 3 [file 41418_2024_1418_MOESM5_ESM.xlsx]

## Sheet: Overview
Hits	Full annotation	Melting point Mani(-)	SD Mani(-)	Melting point Mani(+)	SD Mani(+)	ΔMelting point	p value
UGT8	2-hydroxyacylsphingosine 1-beta-galactosyltransferase	54.9633	0.120047	56.69	0.258662	1.72667	0.00100939
SCD	Stearoyl-CoA desaturase	54.0733	0.166119	55.42	0.0421256	1.34667	0.000384319
FDFT1	Squalene synthase	53.9867	0.0383043	55.2767	0.148699	1.29	0.000292192
CRLF3	Cytokine receptor-like factor 3	50.5933	0.0545479	51.8333	0.383764	1.24	0.0102929
HEBP1	Heme-binding protein 1	55.0267	0.141935	56.1833	0.143951	1.15667	0.0012664
ALDH3A2	Aldehyde dehydrogenase family 3 member A2	51.7267	0.152848	52.8167	0.253673	1.09	0.00662681
MTMR2	Myotubularin-related protein 2	53.9167	0.125872	54.99	0.226244	1.07333	0.00431658
MARS2	Methionine--tRNA ligase, mitochondrial	56.2033	0.188759	57.2633	0.0868092	1.06	0.00198605
ATAD3A	ATPase family AAA domain-containing protein 3A	52.1333	0.102693	53.1833	0.273831	1.05	0.00720871
HAT1	Histone acetyltransferase type B catalytic subunit	51.8933	0.0878233	52.5833	0.271076	0.69	0.0263857
HSD17B12	Very-long-chain 3-oxoacyl-CoA reductase	55.3033	0.0717707	55.93	0.107787	0.626667	0.00241724
ACBD3	Golgi resident protein GCP60	52.8967	0.0400408	53.52	0.26192	0.623333	0.0292847
Q9HB07	MYG1 exonuclease	55.8667	0.0832488	56.4633	0.187217	0.596667	0.0147869
DLG1	Disks large homolog 1	53.73	0.0740005	54.3033	0.0433549	0.573333	0.000773182
CAPN1	Calpain-1 catalytic subunit	57.41	0.0535685	57.96	0.0639773	0.55	0.00077239
LLGL2	LLGL scribble cell polarity complex component 2	53.0933	0.0631719	53.6133	0.130675	0.52	0.00665881
RAD50	DNA repair protein RAD50	50.9033	0.0386313	51.3733	0.233616	0.47	0.0469521
VPS13C	Vacuolar protein sorting-associated protein 13C	54.1233	0.0103828	54.43	0.155342	0.306667	0.0498714
