# Supplementary material for: UGT8 mediated sulfatide synthesis modulates BAX localization and dictates apoptosis sensitivity of colorectal cancer
Source: Cell Death Differ. 2024 Nov 23;32(4):657–71. doi: 10.1038/s41418-024-01418-y (PMC11982410; doi:10.1038/s41418-024-01418-y)
Supplement: Supplementary file 6 — Supplementary Table 4 [file 41418_2024_1418_MOESM6_ESM.xlsx]

## Sheet: total_data
	class	Control_1_Group_01_Untreated_Control	Control_2_Group_01_Untreated_Control	Control_3_Group_01_Untreated_Control	Control_4_Group_01_Untreated_Control	Control_5_Group_01_Untreated_Control	Mani_24hrs_1_Group_03_Manidipine_treated_24hrs	Mani_24hrs_2_Group_03_Manidipine_treated_24hrs	Mani_24hrs_3_Group_03_Manidipine_treated_24hrs	Mani_24hrs_4_Group_03_Manidipine_treated_24hrs	Mani_24hrs_5_Group_03_Manidipine_treated_24hrs	Quality_Control_Pool_1_Group_04_Quality_Control_Pool	Quality_Control_Pool_2_Group_04_Quality_Control_Pool	Quality_Control_Pool_3_Group_04_Quality_Control_Pool	Quality_Control_Pool_4_Group_04_Quality_Control_Pool	Average_Group_01_Untreated_Control	SD_Group_01_Untreated_Control	CV_Group_01_Untreated_Control	Average_Group_03_Manidipine_treated_24hrs	SD_Group_03_Manidipine_treated_24hrs	CV_Group_03_Manidipine_treated_24hrs	Average_Group_04_Quality_Control_Pool	SD_Group_04_Quality_Control_Pool	CV_Group_04_Quality_Control_Pool
1	1-acyl LPC	22155.6	19040	13191.1	15246.9	19747.6	11983.4	21303.1	12898.4	11342.8	22007.8	11806.5	13172.3	13646.1	13197.8	17876.2	3606.72	0.20176	15907.1	5282.41	0.332079	12955.6	796.4	0.0614713
2	1-acyl LPE	1168.1	888.109	921.295	791.437	1014.46	1053.77	1322.51	1183.03	1093.03	1237.96	851.715	917.676	827.592	828.469	956.679	142.56	0.149016	1178.06	108.579	0.0921673	856.363	42.3744	0.0494818
3	2-acyl LPC	38029	26250.3	19235.8	18773.2	21286.7	19728.1	59415.2	20225.1	16641.4	50655.2	21776.8	22809.2	22175	21451.1	24715	8010.92	0.324132	33333	20098.9	0.602972	22053	584.64	0.0265106
4	2-acyl LPE	593.555	250.451	229.535	172.909	292.533	176.598	1325.11	226.605	177.075	1266.73	352.501	380.445	346.639	343.366	307.796	165.453	0.53754	634.424	604.556	0.952921	355.738	16.8993	0.047505
5	BMP	1402.49	1319.94	1407.89	1360.03	1641.55	1611.86	1484.89	1341.38	1318.87	1736.42	1173.54	1205.54	1161.99	1288.68	1426.38	125.44	0.0879429	1498.68	177.9	0.118704	1207.44	57.2084	0.0473801
6	CE	1182.87	1918.61	1241.24	1331.43	1385.05	915.501	951.707	804.604	752.438	1191.25	831.653	893.196	800.421	853.97	1411.84	293.908	0.208174	923.1	170.254	0.184437	844.81	39.024	0.0461927
7	Cer[d]	1787.34	1733.5	2130.52	1991.51	1375.11	1357.49	765.347	1797.88	1634.45	1206.6	1299.98	1622.37	1524.89	1409.33	1803.6	287.648	0.159486	1352.35	401.222	0.296684	1464.14	139.858	0.0955223
8	CL	7754.28	5210.68	5273.33	4712.46	6767.89	7047.12	7468.77	6150.81	5597.76	6086.03	6148.85	5994.1	5245.41	6680.42	5943.73	1270.84	0.213812	6470.1	764.973	0.118232	6017.19	592.564	0.0984784
9	DG	9659.27	14342.8	12040.1	14062.1	17832.2	21529.6	16487.7	19577.7	22135.5	27913.3	13028.2	12957.3	12189.3	11498.9	13587.3	3026.48	0.222743	21528.7	4193.72	0.194796	12418.4	721.181	0.0580735
10	DG[O]	1976.56	4482.21	4519.01	4753.78	5286.27	4563.18	2147.38	3854.37	5369.58	4001.82	3159.24	2905.79	2696.37	2614.2	4203.57	1285.66	0.305849	3987.27	1188.02	0.297953	2843.9	243.444	0.085602
11	DG[P]	584.31	1078.65	1017.25	1099.05	1244.82	800.066	548.702	742.088	775.29	785.092	616.205	581.545	553.738	533.776	1004.81	249.455	0.24826	730.247	103.695	0.142	571.316	35.7675	0.0626054
12	Hex2Cer[d]	191.716	159.655	144.783	175.837	175.397	231.05	227.121	186.612	209.884	210.568	171.137	148.915	197.642	156.696	169.478	17.8629	0.1054	213.047	17.5865	0.0825474	168.598	21.4404	0.127169
13	Hex2Cer[t]	66.9997	62.2473	64.4057	61.7877	62.6754	64.7468	79.3478	66.1891	71.3973	67.8226	65.5043	55.3133	75.1262	58.8852	63.6232	2.13154	0.0335026	69.9007	5.83404	0.0834619	63.7072	8.70502	0.136641
14	HexCer[d]	552.234	422.558	486.103	441.547	463.713	408.906	478.343	413.402	329.009	308.233	417.816	395.078	435.712	264.773	473.231	50.1734	0.106023	387.579	69.076	0.178225	378.345	77.5189	0.20489
15	HexCer[t]	634.56	612.265	634.175	629.241	646.325	540.523	680.112	650.651	522.215	503.191	603.798	543.354	567.076	350.907	631.313	12.3612	0.0195802	579.339	80.3258	0.138651	516.284	113.021	0.218912
16	LPA	10.9352	5.56609	6.93485	7.60941	4.29464	10.7781	11.2005	9.86698	10.5277	10.0773	8.85842	7.5067	7.64507	8.55687	7.06805	2.51066	0.355213	10.4901	0.535647	0.0510621	8.14176	0.667313	0.0819617
17	LPC[O]	8023.81	9606.47	6780.42	8381.24	9002.49	8903.84	6842.89	8595.67	8133.36	5180.77	5792.91	6553.04	6337.96	6666.78	8358.88	1069.46	0.127943	7531.3	1531.19	0.20331	6337.67	387.928	0.0612098
18	LPC[P]	846.633	873.885	625.868	727.228	821.438	679.559	874.419	645.079	602.738	324.918	488.518	598.588	569.809	581.702	779.01	101.868	0.130766	625.342	197.569	0.315938	559.654	48.8718	0.087325
19	LPE	1041.83	777.394	792.659	688.227	824.382	735.474	1952.41	943.33	745.117	1910.12	870.489	769.991	830.655	788.92	824.899	131.373	0.15926	1257.29	620.999	0.493919	815.014	44.8334	0.0550094
20	LPE[O]	48.29	47.4372	60.0534	56.581	54.1428	69.7758	43.7936	82.2107	81.6153	41.5477	48.608	53.1727	46.6145	45.4463	53.3008	5.39805	0.101275	63.7886	19.9215	0.312306	48.4604	3.40192	0.0702001
21	LPE[O+P]	773.146	892.827	913.467	938.917	938.62	904.343	908.632	1026.63	862.351	1040.86	692.277	689.151	767.294	765.941	891.395	68.8488	0.0772371	948.564	79.9938	0.0843315	728.666	43.8449	0.0601715
22	LPE[P]	1096	989.925	1070.94	1011.04	1181.79	1171.72	1047.37	1117.87	1178.4	1168.17	921.384	952.529	895.374	897.992	1069.94	75.9325	0.070969	1136.71	55.4313	0.0487649	916.82	26.5226	0.0289289
23	LPG	38.6051	32.9068	34.007	31.8601	36.246	35.8132	24.0622	34.4629	30.4767	19.9205	25.9172	25.6251	25.7626	28.1741	34.725	2.71097	0.0780696	28.9471	6.80533	0.235095	26.3698	1.20879	0.0458401
24	MLCL	163.891	79.898	82.2763	71.1697	91.2674	117.103	327.742	120.897	98.5697	224.199	113.115	111.476	130.739	125.213	97.7005	37.6873	0.385743	177.702	97.2559	0.547298	120.136	9.35408	0.0778624
25	PA	141.834	96.0606	111.776	119.659	112.307	102.293	155.952	110.565	88.4894	152.451	116.616	98.5151	119.118	124.795	116.327	16.6533	0.143159	121.95	30.5045	0.25014	114.761	11.3582	0.0989731
26	PC	16696.8	12243.9	16186.8	15630.5	15609.6	14394	16360	18136.4	12843.4	12457.1	15904.9	15813.5	16767.5	13214.6	15273.5	1752.03	0.11471	14838.2	2400.01	0.161745	15425.1	1535.07	0.0995175
27	PC[O]	3736.7	2554.14	3561.49	3134.93	3108.68	2796.12	3030.29	4072.43	2852.75	2521.44	3352.87	3442.23	3358.11	2486.68	3219.19	460.051	0.142909	3054.61	597.578	0.195632	3159.97	450.725	0.142636
28	PC[P]	559.141	418.753	601.558	474.024	483.61	387.087	400.444	557.221	367.828	335.742	508.079	527.4	484.34	381.475	507.417	72.5967	0.143071	409.664	85.9977	0.209923	475.323	64.9967	0.136742
29	PE	23345	26110.5	32174.2	26426.8	27618.9	24633.7	24418	32052.2	28946.7	30535.6	24365.5	23247.2	22343.3	19059.3	27135.1	3222.7	0.118765	28117.2	3458.31	0.122996	22253.8	2284.65	0.102664
30	PE[O]	499.425	441.203	568.861	458.091	464.221	714.939	776.528	713.534	442.539	737.044	540.856	488.897	446.597	446.136	486.36	50.7583	0.104364	676.917	133.47	0.197174	480.621	44.8835	0.0933865
31	PE[O+P]	26565.8	28217.4	34289.9	28899	30737.3	25505.3	25914.4	30827.4	28727.9	33934	25989.2	25192.2	24241.6	20705.1	29741.9	2949.47	0.0991689	28981.8	3517.44	0.121367	24032	2330.17	0.096961
32	PE[P]	22999.2	22411.5	25485.6	22248.6	24644.5	22721.3	22996.4	21090.8	13638.4	24605.8	20252.3	20453.9	19989.4	19878.1	23557.9	1435.05	0.0609159	21010.6	4305.55	0.204923	20143.4	259.726	0.0128938
33	PG	574.081	706.091	730.815	682.766	748.43	808.818	495.403	723.947	738.337	488.844	536.754	532.721	563.828	570.19	688.437	68.5859	0.0996256	651.07	148.628	0.228282	550.873	18.8839	0.03428
34	PI	4626.77	4544.15	5823.96	5602.47	6439.08	6347.96	6245.23	6228.28	5354.71	6932.37	3562.84	3349.01	3955.26	4967.48	5407.29	810.942	0.149972	6221.71	564.192	0.0906813	3958.65	717.883	0.181346
35	PS	863.132	576.505	559.882	660.107	697.537	645.215	775.217	794.007	606.361	1146.2	566.251	631.814	777.708	532.931	671.433	121.463	0.180902	793.401	213.157	0.268663	627.176	108.437	0.172897
36	SM[d]	8106.74	7711.35	9804.29	7021.01	7036.06	6505.52	8523.27	5465.61	6812.52	7777.21	5462.89	5990.71	8075.89	6782.4	7935.89	1142.06	0.143911	7016.83	1178.66	0.167977	6577.97	1136.35	0.17275
37	SM[t]	143.931	123.474	153.463	117.241	147.496	117.424	117.036	88.2415	106.07	131.569	93.0525	110.64	123.729	109.35	137.121	15.8312	0.115454	112.068	16.104	0.143698	109.193	12.569	0.115108
38	SM4[d]	345.575	330.032	339.391	327.801	361.375	220.053	198.636	201	192.685	223.233	245.93	262.156	239.103	241.814	340.835	13.5372	0.0397179	207.121	13.6444	0.0658764	247.25	10.3259	0.0417629
39	SM4[t]	89.7596	77.3429	83.431	76.1951	87.1883	64.3392	63.712	65.2178	60.5287	67.1166	61.3386	66.7788	68.3467	69.5908	82.7834	5.94759	0.0718452	64.1828	2.41231	0.037585	66.5138	3.63687	0.0546784
40	SPH[d]	182.143	168.357	188.146	179.927	239.71	246.553	187.75	220.777	229.489	204.172	167.174	166.378	166.766	164.177	191.657	27.8045	0.145075	217.748	22.6988	0.104243	166.124	1.33778	0.00805289
41	TG	6757.89	4439.81	5031.76	4757.94	6299.63	8041.29	9320.04	7124.87	6640.41	8357.02	6265.9	5732.66	6492.23	6336.56	5457.41	1013.23	0.185661	7896.73	1052.7	0.133308	6206.84	329.953	0.0531595
42	TG[O]	1536.41	1148.86	1223.42	1344.75	1669.88	1913.34	2052.83	1701.03	1628.05	1879.04	1412.49	1316.7	1478.57	1454.32	1384.67	216.546	0.156388	1834.86	170.517	0.0929321	1415.52	71.3115	0.0503783
