# Supplementary material for: UGT8 mediated sulfatide synthesis modulates BAX localization and dictates apoptosis sensitivity of colorectal cancer
Source: Cell Death Differ. 2024 Nov 23;32(4):657–71. doi: 10.1038/s41418-024-01418-y (PMC11982410; doi:10.1038/s41418-024-01418-y)
Supplement: Supplementary file 7 — Supplementary Table 5 [file 41418_2024_1418_MOESM7_ESM.xlsx]

## Sheet: total_data (1)
	class	22P0035_001_Group_01_DMSO_Control_24hrs	22P0035_002_Group_01_DMSO_Control_24hrs	22P0035_003_Group_01_DMSO_Control_24hrs	22P0035_004_Group_01_DMSO_Control_24hrs	22P0035_010_Group_03_UGT8i_treated_24hrs	22P0035_011_Group_03_UGT8i_treated_24hrs	22P0035_012_Group_03_UGT8i_treated_24hrs	22P0035_009_Group_03_UGT8i_treated_24hrs	QC_pool_1_Group_11_QC_pool	QC_pool_2_Group_11_QC_pool	QC_pool_3_Group_11_QC_pool	QC_pool_4_Group_11_QC_pool	QC_pool_5_Group_11_QC_pool	Average_Group_01_DMSO_Control_24hrs	SD_Group_01_DMSO_Control_24hrs	CV_Group_01_DMSO_Control_24hrs	Average_Group_03_UGT8i_treated_24hrs	SD_Group_03_UGT8i_treated_24hrs	CV_Group_03_UGT8i_treated_24hrs	Average_Group_11_QC_pool	SD_Group_11_QC_pool	CV_Group_11_QC_pool
1	1-acyl LPC	364.932	442.176	412.222	464.172	540.457	648.868	765.37	577.748	468.075	466.167	451.243	464.758	464.074	420.875	42.9453	0.102038	633.111	98.9787	0.156337	462.864	6.67399	0.0144189
2	1-acyl LPE	378.241	461.768	434.817	493.129	652.042	823.159	883.797	678.205	505.846	386.521	506.536	527.373	504.607	441.989	48.723	0.110236	759.301	112.039	0.147555	486.177	56.5009	0.116215
3	2-acyl LPC	38.8674	45.3833	42.1787	49.0052	83.849	88.2657	114.761	80.1358	75.6891	74.2832	72.4254	74.5051	74.9412	43.8587	4.34155	0.0989896	91.7529	15.6947	0.171054	74.3688	1.21176	0.016294
4	2-acyl LPE	105.555	129.957	118.242	127.028	169.967	192.948	202.205	154.287	139.784	149.252	134.303	136.342	130.332	120.195	10.9566	0.0911562	179.852	21.7748	0.121071	138.003	7.15903	0.051876
5	BMP	442.063	495.16	473.666	491.045	295.09	340.665	341.872	282.327	677.39	720.161	703.703	698.284	690.156	475.483	24.1494	0.0507892	314.989	30.7937	0.0977614	697.939	15.8903	0.0227674
6	CE	4687.89	5540.72	5739.97	5504.92	4652.41	5798.3	5584.63	4954.2	7492.12	7295.68	7471.77	7625.53	7450.49	5368.37	465.294	0.0866732	5247.38	534.535	0.101867	7467.12	117.694	0.0157617
7	Cer[d]	1272.11	1393.67	1361.59	1631.21	2765.19	3199.59	2990.62	2273.01	1333.61	1568.82	1570.69	1632.65	1678.47	1414.64	153.266	0.108342	2807.1	397.8	0.141712	1556.85	132.954	0.0853995
8	CL	5670.31	6916.67	6203.59	6951.38	7493.54	9381.26	8978.89	7416.56	5270.68	5417.31	5262.17	5484.9	5439.51	6435.49	615.617	0.0956597	8317.56	1009.89	0.121416	5374.92	102.033	0.0189831
9	DG	3226.9	4011.66	4856.48	4577.48	4955.65	6789.87	6829.89	5100.74	8177.83	7776.5	7929.61	7635.34	7637.73	4168.13	719.211	0.17255	5919.04	1030.49	0.174097	7831.4	228.377	0.0291616
10	DG[O]	460.445	570.937	723.72	650.174	967.631	1421.26	1423.16	1050.69	1382.66	1247.5	1268.52	1224.34	1230.47	601.319	112.749	0.187504	1215.69	240.873	0.198137	1270.7	64.896	0.0510711
11	DG[P]	168.761	218.035	268.776	243.266	283.396	400.375	366.457	277.986	451.129	419.172	416.956	409.716	405.907	224.709	42.6653	0.189869	332.053	60.9434	0.183535	420.576	17.9004	0.0425616
12	DLCL	0.919436	0.95643	0.848567	1.04823	0.927042	1.25587	1.42604	1.09672	1.12117	0.959168	1.05133	0.988842	0.992569	0.943166	0.0831193	0.088128	1.17642	0.213825	0.18176	1.02262	0.0644332	0.0630082
13	Hex2Cer[d]	47.585	56.0451	54.7759	53.8504	127.175	175.091	151.388	116.601	336.15	328.424	331.957	333.081	315.946	53.0641	3.76186	0.0708927	142.564	26.1199	0.183215	329.112	7.86144	0.0238869
14	Hex2Cer[t]	26.5156	29.1257	30.3375	28.2043	19.7615	22.3065	23.3263	19.2665	25.3416	23.7286	19.6562	21.6438	23.1804	28.5458	1.61089	0.0564318	21.1652	1.962	0.0926994	22.7101	2.15907	0.0950709
15	HexCer[d]	678.672	780.306	787.329	796.164	427.113	517.807	465.242	369.617	750.405	744.339	754.408	757.118	756.856	760.618	55.0144	0.0723285	444.945	62.4848	0.140433	752.625	5.35865	0.00711995
16	HexCer[t]	571.268	739.025	748.912	668.338	358.673	396.726	396.47	312.96	457.165	413.666	398.572	409.908	426.807	681.886	82.0105	0.12027	366.207	39.7462	0.108535	421.224	22.479	0.053366
17	LPC	577.878	654.311	630.828	723.609	914.541	1054.39	1225.95	858.65	652.339	670.47	715.105	699.876	712.423	646.656	60.4465	0.0934754	1013.38	163.888	0.161724	690.043	27.5242	0.0398877
18	LPC[O]	63.7342	73.81	72.3314	74.4769	77.6464	89.9212	109.98	86.694	113.762	111.946	109.788	112.839	113.18	71.0881	4.98393	0.0701092	91.0604	13.6413	0.149805	112.303	1.55229	0.0138223
19	LPC[O+P]	88.2208	97.8105	93.6641	100.869	117.419	130.354	155.812	120.785	140.024	149.017	153.502	154.173	149.584	95.141	5.47733	0.0575707	131.092	17.3666	0.132476	149.26	5.64807	0.0378405
20	LPC[P]	6.63027	7.5307	7.20132	7.58369	8.401	9.63712	11.7626	8.83952	14.8471	14.7463	14.447	14.7324	15.0289	7.23649	0.438121	0.0605433	9.66007	1.49219	0.15447	14.7604	0.211434	0.0143244
21	LPE	183.28	204.689	199.909	223.02	286.68	303.369	336.739	276.157	211.082	214.355	214.984	216.619	222.986	202.724	16.3481	0.0806421	300.736	26.4877	0.0880762	216.005	4.3906	0.0203264
22	LPE[O]	59.3344	68.814	65.5954	70.7593	42.4781	52.3243	55.0066	47.3861	60.3563	60.8995	58.3335	60.4859	59.0441	66.1258	5.00334	0.075664	49.2988	5.53512	0.112277	59.8239	1.08493	0.0181353
23	LPE[O+P]	166.51	173.712	182.088	191.418	139.032	151.868	169.804	144.051	151.019	151.833	156.778	153.689	154.898	178.432	10.7457	0.0602231	151.189	13.4872	0.089208	153.643	2.32178	0.0151115
24	LPE[P]	482.055	565.668	554.351	595.656	455.251	567.408	613.231	475.551	518.064	559.107	509.398	530.62	513.19	549.432	48.1806	0.0876917	527.86	74.968	0.142022	526.076	20.1252	0.0382554
25	LPG	19.7855	23.0362	21.4658	22.5525	19.5093	22.961	20.8632	16.3518	26.2254	27.5142	28.0494	28.2928	27.6935	21.71	1.44128	0.066388	19.9213	2.77116	0.139105	27.5551	0.802713	0.0291312
26	MLCL	29.7926	38.0221	32.8752	37.9759	65.339	71.9687	85.4259	62.408	58.6491	61.0124	59.9492	57.0626	60.4385	34.6664	4.04868	0.11679	71.2854	10.2403	0.143652	59.4224	1.58149	0.0266144
27	PA	80.5831	97.4803	82.9044	90.9502	58.6251	58.8154	68.319	51.1675	102.47	95.566	102.702	106.503	95.0383	87.9795	7.73638	0.0879338	59.2318	7.02739	0.118642	100.456	4.97335	0.0495077
28	PC	12602.5	13724.1	13840.3	13361.3	12570.1	13976.4	13443.3	12201.7	13616.6	13893.3	13186.8	13612	13472.7	13382	558.298	0.04172	13047.9	808.87	0.0619925	13556.3	256.812	0.0189441
29	PC[O]	4346.81	4757.13	4531.74	4713.37	5102.84	5655.9	5590.82	4947.56	6085.85	5908.34	5956.25	5936.64	6107.4	4587.26	187.665	0.0409101	5324.28	352.122	0.0661351	5998.9	91.1437	0.0151934
30	PC[O+P]	1718.57	2011.88	2054.48	1845.39	2155.03	2398.31	2330.23	2100.13	3089.04	3128.02	2922.71	3022.21	3012.31	1907.58	154.972	0.0812403	2245.93	141.243	0.0628886	3034.86	78.8353	0.0259766
31	PC[P]	624.022	672.92	645.108	644.594	732.443	814.997	807.619	712.038	1136.32	1119.09	1114.03	1121.96	1155.86	646.661	20.0726	0.0310403	766.774	52.1803	0.0680517	1129.45	16.9228	0.0149832
32	PE	6323.28	7426.02	6723.16	7292.72	7325.71	8452.81	8356.74	7012.98	6438.85	6539.09	6403.42	6721.76	6755.18	6941.3	512.506	0.0738343	7787.06	725.672	0.0931895	6571.66	160.635	0.0244436
33	PE[O]	744.111	806.187	794.129	818.691	995.145	1132.35	1109.96	945.297	634.572	610.687	650.519	668.479	634.173	790.78	32.6885	0.041337	1045.69	89.9525	0.0860223	639.686	21.4702	0.0335636
34	PE[O+P]	6553.76	7507.45	6997.76	7283.12	6412.52	7327.7	7194.28	5973.94	5988.94	6079.27	5978.67	6274.99	6284.54	7085.52	411.316	0.0580503	6727.11	644.254	0.0957698	6121.28	149.913	0.0244905
35	PE[P]	18744.7	20088.9	20174.8	20147.3	18690.6	20888	19833.2	17314	15759.4	15224.1	15900.5	16199.4	16006.8	19788.9	697.079	0.0352257	19181.5	1534.64	0.0800062	15818	368.814	0.023316
36	PG	455.235	527.846	483.893	536.681	592.869	714.984	716.317	582.881	588.023	572.51	593.175	582.883	562.96	500.914	38.2141	0.0762889	651.763	73.8859	0.113363	579.91	12.1725	0.0209904
37	PI	757.447	832.975	790.12	842.886	865.254	998.619	923.122	808.122	754.511	748.759	735.27	774.11	750.61	805.857	39.5715	0.0491049	898.779	81.4519	0.090625	752.652	14.0123	0.0186172
38	PS	2506.4	2901.67	2594.8	2614.06	2129.14	2160.17	1915.43	1773.35	2743.94	2890.52	3008.53	3033.6	2929.67	2654.24	171.489	0.0646096	1994.52	183.243	0.0918732	2921.25	114.774	0.0392894
39	SM[d]	5339.55	5663.32	5676.17	5804.1	5780.83	5987.49	6048.99	5229.29	5649.03	5622.62	5603.17	5529.06	5761.04	5620.79	197.968	0.0352207	5761.65	372.978	0.0647346	5632.98	84.3416	0.0149728
40	SM[t]	133.805	135.815	141.361	132.724	80.0522	85.1544	87.0826	72.7542	123.356	119.47	119.3	117.583	123.073	135.926	3.84269	0.0282704	81.2608	6.39991	0.0787576	120.556	2.53795	0.021052
41	SM4[d]	263.709	290.68	294.444	290.102	103.673	119.925	116.035	95.972	186.83	185.912	183.889	184.127	184.559	284.734	14.1484	0.04969	108.901	11.0593	0.101554	185.064	1.26015	0.00680928
42	SM4[t]	102.372	111.151	118.098	110.682	51.1622	56.6832	57.1381	46.3306	85.2959	81.6457	79.5855	81.139	81.3916	110.576	6.43497	0.0581952	52.8285	5.11308	0.0967864	81.8115	2.10668	0.0257504
43	SPH[d]	26.5659	28.1404	29.7682	30.5517	126.001	141.931	162.661	127.482	84.5981	87.3169	88.0478	90.0256	91.1168	28.7566	1.77244	0.0616359	139.519	17.0193	0.121986	88.221	2.53057	0.0286844
44	TG	59008.7	59929.1	53948.4	54501.7	51520.5	49393.9	50073.6	47399.1	62836.3	71904.6	71172.5	72723.3	73343.8	56847	3059.08	0.0538125	49596.8	1712.58	0.03453	70396.1	4305.05	0.0611547
45	TG[O]	10173.5	10484.9	9186.25	9359.64	13729.5	13711	13888.6	12586.3	10861.2	12319.5	11984.2	12676.5	12707.1	9801.05	626.925	0.0639651	13478.9	600.383	0.0445426	12109.7	757.703	0.0625699
