# Supplementary material for: UGT8 mediated sulfatide synthesis modulates BAX localization and dictates apoptosis sensitivity of colorectal cancer
Source: Cell Death Differ. 2024 Nov 23;32(4):657–71. doi: 10.1038/s41418-024-01418-y (PMC11982410; doi:10.1038/s41418-024-01418-y)
Supplement: Supplementary file 8 — Supplementary Table 6 [file 41418_2024_1418_MOESM8_ESM.xlsx]

## Sheet: total_data (2)
	class	DMSO Control_1	DMSO Control_2	DMSO Control_3	Manidipine_1	Manidipine_2	Manidipine_3	Average_Group_01_DMSO_Control	SD_Group_01_DMSO_Control	CV_Group_01_DMSO_Control	Average_Group_02_Manidipine_treated	SD_Group_02_Manidipine_treated	CV_Group_02_Manidipine_treated
1	1-acyl LPC	430.443	435.529	427.692	888.955	649.12	732.867	431.221	3.97611	0.00922058	756.981	121.722	0.160799
2	1-acyl LPE	452.011	435.094	432.777	718.632	493.605	806.412	439.961	10.5002	0.0238661	672.883	161.344	0.23978
3	2-acyl LPC	107.704	102.078	104.39	171.907	127.863	152.963	104.724	2.82773	0.0270018	150.911	22.0937	0.146402
4	2-acyl LPE	374.037	257.565	296.169	465.299	228.367	1089.76	309.257	59.3289	0.191843	594.474	444.987	0.748538
5	BMP	2153.67	2187.45	2407.35	3061.66	2399.45	2424.21	2249.49	137.751	0.0612366	2628.44	375.385	0.142817
6	CE	21836.1	21743.4	22599.7	21817.2	12667.7	11793.9	22059.7	469.901	0.0213013	15426.3	5551.97	0.359904
7	Cer[d]	4856.7	5028.52	4699.42	7296.43	4890.01	4756.88	4861.55	164.605	0.0338585	5647.77	1429.33	0.253079
8	CL	13259.5	14331.1	16274.8	12425.6	10770.9	12190	14621.8	1528.54	0.104538	11795.5	895.098	0.0758848
9	DG	6553.57	5369.95	4536.37	10674.9	6176.23	5480.79	5486.63	1013.65	0.184749	7443.97	2819.59	0.378774
10	DG[O]	632.735	617.297	743.724	800.518	517.299	548.207	664.585	68.9694	0.103778	622.008	155.365	0.24978
11	DG[P]	310.761	276.398	442.103	398.567	185.692	177.832	343.087	87.4548	0.254906	254.03	125.234	0.492988
12	Hex2Cer[d]	454.522	422.849	492.329	587.593	405.285	421.728	456.567	34.7848	0.0761877	471.535	100.845	0.213865
13	Hex2Cer[t]	62.1338	52.2096	63.8824	50.042	41.3401	47.1527	59.4086	6.29552	0.10597	46.1783	4.43204	0.0959766
14	HexCer[d]	4767.33	4798.47	5520.16	4045.97	2824.94	2893.64	5028.66	425.938	0.0847022	3254.85	685.992	0.21076
15	HexCer[t]	3095.25	2629.48	2882.18	3211.38	2136.76	2554.81	2868.97	233.166	0.0812716	2634.32	541.704	0.205633
16	LPC	634.983	580.853	634.091	1173	911.088	994.526	616.642	30.9976	0.0502684	1026.21	133.802	0.130385
17	LPC[O]	260.32	280.512	279.219	621.576	469.32	511.827	273.35	11.3028	0.041349	534.241	78.564	0.147057
18	LPC[O+P]	269.016	271.912	301.282	607.695	510.83	551.887	280.737	17.8517	0.0635887	556.804	48.6194	0.0873186
19	LPC[P]	66.8897	70.6182	75.5535	91.2033	63.74	68.8365	71.0204	4.34591	0.0611923	74.5933	14.6087	0.195845
20	LPE	421.735	323.088	296.429	666.638	425.33	889.869	347.084	66.0095	0.190183	660.613	232.328	0.351686
21	LPE[O]	170.343	180.076	185.806	228.824	168.405	208.171	178.742	7.81752	0.0437363	201.8	30.7093	0.152176
22	LPE[O+P]	743.953	684.259	608.652	1059.53	774.5	859.62	678.955	67.8065	0.0998689	897.884	146.317	0.162958
23	LPE[P]	1149.9	1230.92	1235.55	1672.32	1068.51	1456.2	1205.46	48.171	0.0399608	1399.01	305.938	0.218681
24	LPG	36.3198	36.9383	43.144	66.5489	52.1755	60.4306	38.8007	3.77413	0.0972698	59.7183	7.21313	0.120786
25	MLCL	5.22643	19.1244	30.7907	0	7.39922	9.727	18.3805	12.7984	0.696301	5.70874	5.07907	0.8897
26	PA	87.7121	65.0472	92.0657	92.4484	38.7726	105.392	81.6083	14.5066	0.177759	78.871	35.3241	0.447872
27	PC	106807	96413.7	83020.5	160444	115920	128742	95413.9	11924.9	0.124981	135035	22919.6	0.169731
28	PC[O]	36510.8	37428.9	38496.4	64096.9	49627.2	50515.5	37478.7	993.746	0.026515	54746.5	8109.81	0.148134
29	PC[O+P]	24799.3	22399.7	19971.6	45569.3	31063.4	34306	22390.2	2413.82	0.107807	36979.5	7613.58	0.205886
30	PC[P]	7976.26	7547.27	7919.64	12276.7	9340.09	9264.94	7814.39	233.059	0.0298243	10293.9	1717.56	0.166852
31	PE	28500.5	28316.5	24185.4	43934.8	34210.3	36100.8	27000.8	2439.95	0.0903658	38081.9	5156.06	0.135394
32	PE[O]	5275.89	5431.07	5905.8	4203.53	3034.7	3308.87	5537.58	328.187	0.0592653	3515.7	611.247	0.173862
33	PE[O+P]	40841.1	40591	35183.9	60906.5	42388.5	43792.7	38872	3196.43	0.0822297	49029.2	10309.9	0.210281
34	PE[P]	84414	81964.3	86641.4	102971	75740.6	79651.9	84339.9	2339.44	0.0277382	86121.2	14723	0.170956
35	PG	706.334	780.216	945.92	1286.22	1030.44	1098.69	810.824	122.691	0.151316	1138.45	132.442	0.116336
36	PI	3390.08	3334.81	3304.65	5872.06	4475.31	4370.55	3343.18	43.3242	0.012959	4905.97	838.291	0.170871
37	PS	25016.6	24421.4	23669	35547.3	24146.2	26761.7	24369	675.352	0.0277136	28818.4	5972.36	0.207241
38	SM[d]	52689.8	52952.6	46379.7	66527	47710.6	48449.2	50674.1	3721.32	0.0734364	54228.9	10656.9	0.196516
39	SM[t]	764.944	773.547	734.031	785.299	577.355	564.904	757.507	20.7813	0.0274338	642.519	123.808	0.192691
40	SM4[d]	1374.83	1359.04	1511.95	1320.62	899.437	961.892	1415.28	84.0969	0.0594208	1060.65	227.294	0.214297
41	SM4[t]	391.709	404.155	352.147	477.749	351.59	369.564	382.67	27.1567	0.0709664	399.634	68.2437	0.170765
42	SPH[d]	221.786	221.413	213.494	363.412	260.905	249.441	218.897	4.68366	0.0213966	291.253	62.7541	0.215463
43	SPH[t]	125.886	135.102	151.764	137.269	122.974	107.675	137.584	13.1163	0.0953332	122.639	14.7998	0.120678
44	TG	848699	814183	770861	1.60911e+06	1.14114e+06	1.00566e+06	811248	39002	0.0480766	1.25197e+06	316626	0.252903
45	TG[O]	118615	129258	144888	227513	183232	157439	130920	13215.1	0.10094	189395	35441.6	0.187131
